# Supplementary material for: All-component-active metal–organic frameworks for tailored chemoradiotherapy of self-defensive tumors
Source: Chem Sci. 2025 Jun 26;16(31):14295–303. doi: 10.1039/d5sc02482j (PMC12242832; doi:10.1039/d5sc02482j)
Supplement: SC-016-D5SC02482J-s002 [file SC-016-D5SC02482J-s002.cif]

# Supplementary Information (SI) for Chemical Science.
# This journal is © The Royal Society of Chemistry 2025

####################################################################### 
# 
# This file contains crystal structure data downloaded from the 
# Cambridge Structural Database (CSD) hosted by the Cambridge 
# Crystallographic Data Centre (CCDC).
# 
# Full information about CCDC data access policies and citation 
# guidelines are available at http://www.ccdc.cam.ac.uk/access/V1 
# 
# Audit and citation data items may have been added by the CCDC. 
# Please retain this information to preserve the provenance of 
# this file and to allow appropriate attribution of the data. 
# 
#######################################################################

data_1
_database_code_depnum_ccdc_archive 'CCDC 2419561'
loop_
_audit_author_name
_audit_author_address
'Songsong Bao'
;Nanjing University
China
;
_audit_update_record             
;
2025-01-25 deposited with the CCDC.	2025-06-24 downloaded from the CCDC.
;

_audit_creation_method           SHELXL-2018/3
_shelx_SHELXL_version_number     2018/3
_chemical_formula_moiety         'C20 H19 Cu4.50 I2 N20 O S4 [+ solvent]'
_chemical_formula_sum            'C20 H19 Cu4.50 I2 N20 O S4 [+ solvent]'
_chemical_formula_weight         1223.52

loop_
_atom_type_symbol
_atom_type_description
_atom_type_scat_dispersion_real
_atom_type_scat_dispersion_imag
_atom_type_scat_source
C C 0.0033 0.0016 'International Tables Vol C Tables 4.2.6.8 and 6.1.1.4'
H H 0.0000 0.0000 'International Tables Vol C Tables 4.2.6.8 and 6.1.1.4'
Cu Cu 0.3201 1.2651 'International Tables Vol C Tables 4.2.6.8 and 6.1.1.4'
I I -0.4742 1.8119 'International Tables Vol C Tables 4.2.6.8 and 6.1.1.4'
N N 0.0061 0.0033 'International Tables Vol C Tables 4.2.6.8 and 6.1.1.4'
O O 0.0106 0.0060 'International Tables Vol C Tables 4.2.6.8 and 6.1.1.4'
S S 0.1246 0.1234 'International Tables Vol C Tables 4.2.6.8 and 6.1.1.4'

_space_group_crystal_system      monoclinic
_space_group_IT_number           11
_space_group_name_H-M_alt        'P 21/m'
_space_group_name_Hall           '-P 2yb'

_shelx_space_group_comment       
;
The symmetry employed for this shelxl refinement is uniquely defined
by the following loop, which should always be used as a source of
symmetry information in preference to the above space-group names.
They are only intended as comments.
;

loop_
_space_group_symop_operation_xyz
'x, y, z'
'-x, y+1/2, -z'
'-x, -y, -z'
'x, -y-1/2, z'

_cell_length_a                   7.1581(3)
_cell_length_b                   20.0986(11)
_cell_length_c                   13.7648(8)
_cell_angle_alpha                90
_cell_angle_beta                 100.506(2)
_cell_angle_gamma                90
_cell_volume                     1947.11(18)
_cell_formula_units_Z            2
_cell_measurement_temperature    193(2)
_cell_measurement_reflns_used    9966
_cell_measurement_theta_min      3.010
_cell_measurement_theta_max      25.348

_exptl_crystal_description       rod-like
_exptl_crystal_colour            yellow
_exptl_crystal_density_diffrn    2.087
_exptl_crystal_F_000             1175
_exptl_crystal_size_max          0.300
_exptl_crystal_size_mid          0.100
_exptl_crystal_size_min          0.080
_exptl_absorpt_coefficient_mu    4.269
_shelx_estimated_absorpt_T_min   0.361
_shelx_estimated_absorpt_T_max   0.726
_exptl_absorpt_correction_type   multi-scan
_exptl_absorpt_correction_T_min  0.4449
_exptl_absorpt_correction_T_max  0.7452
_exptl_absorpt_process_details   
;
 SADABS 2016/2: Krause, L., Herbst-Irmer, R., Sheldrick G.M. & Stalke D.,
 J. Appl. Cryst. 48 (2015) 3-10
;
_exptl_absorpt_special_details   ?
_diffrn_ambient_temperature      193(2)
_diffrn_radiation_wavelength     0.71073
_diffrn_radiation_type           MoK\a
_diffrn_source                   ?
_diffrn_measurement_device_type  'Bruker D8 with TXS'
_diffrn_measurement_method       CCD
_diffrn_detector_area_resol_mean 4K
_diffrn_reflns_number            46793
_diffrn_reflns_av_unetI/netI     0.0173
_diffrn_reflns_av_R_equivalents  0.0495
_diffrn_reflns_limit_h_min       -8
_diffrn_reflns_limit_h_max       8
_diffrn_reflns_limit_k_min       -23
_diffrn_reflns_limit_k_max       23
_diffrn_reflns_limit_l_min       -16
_diffrn_reflns_limit_l_max       16
_diffrn_reflns_theta_min         2.027
_diffrn_reflns_theta_max         25.027
_diffrn_reflns_theta_full        25.027
_diffrn_measured_fraction_theta_max 0.999
_diffrn_measured_fraction_theta_full 0.999
_diffrn_reflns_Laue_measured_fraction_max 0.999
_diffrn_reflns_Laue_measured_fraction_full 0.999
_diffrn_reflns_point_group_measured_fraction_max 0.999
_diffrn_reflns_point_group_measured_fraction_full 0.999
_reflns_number_total             3547
_reflns_number_gt                3305
_reflns_threshold_expression     'I > 2\s(I)'
_reflns_Friedel_coverage         0.000
_reflns_Friedel_fraction_max     .
_reflns_Friedel_fraction_full    .

_reflns_special_details          
;
 Reflections were merged by SHELXL according to the crystal
 class for the calculation of statistics and refinement.
 
 Structure factors included contributions from the .fab file.
 
 _reflns_Friedel_fraction is defined as the number of unique
 Friedel pairs measured divided by the number that would be
 possible theoretically, ignoring centric projections and
 systematic absences.
;

_computing_data_collection       'APEX 3'
_computing_cell_refinement       'APEX 3'
_computing_data_reduction        "'APEX 3"
_computing_structure_solution    'SHELXT 2018/2 (Sheldrick, 2018)'
_computing_structure_refinement  'SHELXL-2018/3 (Sheldrick, 2018)'
_computing_molecular_graphics    SHELXTL
_computing_publication_material  SHELXTL
_refine_special_details          ?
_refine_ls_structure_factor_coef Fsqd
_refine_ls_matrix_type           full
_refine_ls_weighting_scheme      calc
_refine_ls_weighting_details     
'w=1/[\s^2^(Fo^2^)+(0.0459P)^2^+13.4100P] where P=(Fo^2^+2Fc^2^)/3'
_atom_sites_solution_primary     ?
_atom_sites_solution_secondary   ?
_atom_sites_solution_hydrogens   mixed
_refine_ls_hydrogen_treatment    constr
_refine_ls_extinction_method     none
_refine_ls_extinction_coef       .
_refine_ls_number_reflns         3547
_refine_ls_number_parameters     248
_refine_ls_number_restraints     6
_refine_ls_R_factor_all          0.0391
_refine_ls_R_factor_gt           0.0362
_refine_ls_wR_factor_ref         0.0994
_refine_ls_wR_factor_gt          0.0972
_refine_ls_goodness_of_fit_ref   1.046
_refine_ls_restrained_S_all      1.045
_refine_ls_shift/su_max          0.007
_refine_ls_shift/su_mean         0.000

# SQUEEZE RESULTS (Version = 211220)
# Note: Data are Listed for all Voids in the P1 Unit Cell
# i.e. Centre of Gravity, Solvent Accessible Volume,
# Recovered number of Electrons in the Void and
# Details about the Squeezed Material
loop_
_platon_squeeze_void_nr
_platon_squeeze_void_average_x
_platon_squeeze_void_average_y
_platon_squeeze_void_average_z
_platon_squeeze_void_volume
_platon_squeeze_void_count_electrons
_platon_squeeze_void_content
1 0.022 0.250 0.119 193 78 ' '
2 -0.113 0.750 -0.119 194 78 ' '
_platon_squeeze_void_probe_radius 1.20
_platon_squeeze_details          ?

loop_
_atom_site_label
_atom_site_type_symbol
_atom_site_fract_x
_atom_site_fract_y
_atom_site_fract_z
_atom_site_U_iso_or_equiv
_atom_site_adp_type
_atom_site_occupancy
_atom_site_site_symmetry_order
_atom_site_calc_flag
_atom_site_refinement_flags_posn
_atom_site_refinement_flags_adp
_atom_site_refinement_flags_occupancy
_atom_site_disorder_assembly
_atom_site_disorder_group
Cu1 Cu 0.22035(10) 0.46819(4) 0.48241(5) 0.0364(2) Uani 1 1 d . . . . .
Cu2 Cu -0.15146(9) 0.68396(3) 0.38889(5) 0.02812(17) Uani 1 1 d . . . . .
Cu3 Cu 0.6117(5) 0.250000 0.5880(2) 0.0365(6) Uani 0.38 2 d S T P . .
Cu3' Cu 0.499(2) 0.250000 0.6122(10) 0.058(3) Uani 0.12 2 d S T P . .
I1 I 0.07885(7) 0.750000 0.52975(4) 0.02950(15) Uani 1 2 d S T P . .
I2 I -0.24498(7) 0.750000 0.21572(4) 0.03176(15) Uani 1 2 d S T P . .
O1W O 0.7428(8) 0.250000 0.7330(4) 0.0308(12) Uani 1 2 d S T P . .
H1WD H 0.724322 0.287960 0.756775 0.037 Uiso 0.5 1 d R U P . .
S1 S 0.03740(18) 0.59200(7) 0.38802(9) 0.0257(3) Uani 1 1 d . . . . .
S2 S 0.44057(17) 0.34959(6) 0.56789(8) 0.0210(3) Uani 1 1 d . U . . .
C1 C 0.1140(8) 0.3771(3) 0.3133(4) 0.0296(12) Uani 1 1 d . . . . .
H1 H 0.170866 0.338557 0.346050 0.036 Uiso 1 1 calc R U . . .
C2 C 0.0180(7) 0.4771(3) 0.2825(3) 0.0224(10) Uani 1 1 d . . . . .
C3 C -0.0232(6) 0.5445(2) 0.2862(3) 0.0196(10) Uani 1 1 d . . . . .
C4 C -0.1647(7) 0.5309(3) 0.1120(4) 0.0257(11) Uani 1 1 d . . . . .
C5 C -0.0373(7) 0.4415(3) 0.1956(3) 0.0225(10) Uani 1 1 d . . . . .
C6 C 0.3659(7) 0.5670(3) 0.6379(4) 0.0233(10) Uani 1 1 d . . . . .
H6 H 0.307463 0.605150 0.604754 0.028 Uiso 1 1 calc R U . . .
C7 C 0.4628(6) 0.4674(2) 0.6701(3) 0.0185(9) Uani 1 1 d . . . . .
C8 C 0.5060(6) 0.4005(2) 0.6686(3) 0.0183(9) Uani 1 1 d . . . . .
C9 C 0.6618(7) 0.4164(3) 0.8376(3) 0.0221(10) Uani 1 1 d . . . . .
C10 C 0.5252(6) 0.5047(2) 0.7548(3) 0.0194(10) Uani 1 1 d . . . . .
N1 N 0.1134(6) 0.4355(2) 0.3554(3) 0.0232(9) Uani 1 1 d . . . . .
N2 N 0.0234(7) 0.3779(2) 0.2166(3) 0.0297(10) Uani 1 1 d . . . . .
H2A H 0.007469 0.343893 0.175719 0.036 Uiso 1 1 calc R U . . .
N3 N -0.1158(6) 0.5690(2) 0.1963(3) 0.0233(9) Uani 1 1 d . . . . .
N4 N -0.1296(6) 0.4658(2) 0.1093(3) 0.0266(9) Uani 1 1 d . . . . .
N5 N -0.2538(7) 0.5621(2) 0.0316(3) 0.0338(11) Uani 1 1 d . . . . .
H5A H -0.289992 0.539859 -0.023658 0.041 Uiso 1 1 calc R U . . .
H5B H -0.276715 0.605085 0.033681 0.041 Uiso 1 1 calc R U . . .
N6 N 0.3618(6) 0.5082(2) 0.5976(3) 0.0200(8) Uani 1 1 d . . . . .
N7 N 0.4635(6) 0.5676(2) 0.7330(3) 0.0237(9) Uani 1 1 d . . . . .
H7A H 0.482706 0.602343 0.772474 0.028 Uiso 1 1 calc R U . . .
N8 N 0.6065(6) 0.3769(2) 0.7556(3) 0.0222(9) Uani 1 1 d . . . . .
N9 N 0.6251(6) 0.4815(2) 0.8408(3) 0.0233(9) Uani 1 1 d . . . . .
N10 N 0.7583(7) 0.3865(2) 0.9172(3) 0.0319(10) Uani 1 1 d . . . . .
H10A H 0.866286 0.368347 0.902545 0.048 Uiso 1 1 calc R U . . .
H10B H 0.685508 0.353827 0.936993 0.048 Uiso 1 1 calc R U . . .
H10C H 0.789224 0.416779 0.966662 0.048 Uiso 1 1 calc R U . . .

loop_
_atom_site_aniso_label
_atom_site_aniso_U_11
_atom_site_aniso_U_22
_atom_site_aniso_U_33
_atom_site_aniso_U_23
_atom_site_aniso_U_13
_atom_site_aniso_U_12
Cu1 0.0422(4) 0.0420(4) 0.0192(3) -0.0094(3) -0.0100(3) 0.0003(3)
Cu2 0.0285(3) 0.0256(4) 0.0280(3) -0.0047(3) -0.0007(3) -0.0015(3)
Cu3 0.0516(19) 0.0243(14) 0.0287(15) 0.000 -0.0057(14) 0.000
Cu3' 0.069(8) 0.033(6) 0.063(8) 0.000 -0.012(7) 0.000
I1 0.0360(3) 0.0202(2) 0.0256(3) 0.000 -0.0119(2) 0.000
I2 0.0348(3) 0.0358(3) 0.0233(3) 0.000 0.0017(2) 0.000
O1W 0.038(3) 0.019(3) 0.035(3) 0.000 0.007(2) 0.000
S1 0.0255(6) 0.0280(7) 0.0206(6) -0.0092(5) -0.0038(5) 0.0020(5)
S2 0.0260(6) 0.0204(6) 0.0150(5) -0.0039(4) 0.0000(4) -0.0028(5)
C1 0.038(3) 0.030(3) 0.019(2) 0.000(2) 0.001(2) 0.002(2)
C2 0.020(2) 0.030(3) 0.016(2) -0.002(2) 0.0021(18) -0.004(2)
C3 0.017(2) 0.026(3) 0.016(2) -0.0036(19) 0.0018(17) -0.0022(19)
C4 0.027(2) 0.033(3) 0.016(2) -0.001(2) -0.0004(19) -0.002(2)
C5 0.027(2) 0.025(3) 0.015(2) -0.005(2) 0.0022(19) -0.007(2)
C6 0.025(2) 0.021(3) 0.023(2) 0.001(2) 0.001(2) 0.000(2)
C7 0.019(2) 0.023(2) 0.012(2) -0.0010(18) -0.0009(17) -0.0027(19)
C8 0.019(2) 0.020(2) 0.016(2) -0.0012(18) 0.0033(17) -0.0052(18)
C9 0.024(2) 0.024(3) 0.017(2) -0.0004(19) -0.0006(19) -0.007(2)
C10 0.020(2) 0.020(2) 0.017(2) -0.0007(19) 0.0000(18) -0.0048(19)
N1 0.027(2) 0.027(2) 0.0143(19) -0.0030(17) -0.0013(16) -0.0026(18)
N2 0.044(3) 0.025(2) 0.017(2) -0.0071(18) -0.0018(18) -0.001(2)
N3 0.026(2) 0.026(2) 0.016(2) -0.0016(17) 0.0007(16) -0.0023(18)
N4 0.032(2) 0.030(2) 0.016(2) -0.0039(18) 0.0000(17) -0.0027(19)
N5 0.046(3) 0.032(3) 0.019(2) -0.0009(19) -0.006(2) 0.003(2)
N6 0.0208(19) 0.021(2) 0.0173(19) 0.0013(16) 0.0018(15) -0.0019(16)
N7 0.029(2) 0.020(2) 0.020(2) -0.0056(17) -0.0018(17) -0.0021(17)
N8 0.026(2) 0.023(2) 0.0167(19) 0.0001(17) -0.0010(16) -0.0052(17)
N9 0.029(2) 0.023(2) 0.016(2) -0.0024(17) -0.0008(16) -0.0045(18)
N10 0.042(3) 0.031(2) 0.018(2) -0.0002(19) -0.0070(19) -0.004(2)

_geom_special_details            
;
 All esds (except the esd in the dihedral angle between two l.s. planes)
 are estimated using the full covariance matrix.  The cell esds are taken
 into account individually in the estimation of esds in distances, angles
 and torsion angles; correlations between esds in cell parameters are only
 used when they are defined by crystal symmetry.  An approximate (isotropic)
 treatment of cell esds is used for estimating esds involving l.s. planes.
;

loop_
_geom_bond_atom_site_label_1
_geom_bond_atom_site_label_2
_geom_bond_distance
_geom_bond_site_symmetry_2
_geom_bond_publ_flag
Cu1 N1 1.894(4) . ?
Cu1 N6 1.898(4) . ?
Cu2 S1 2.2912(14) . ?
Cu2 S2 2.3538(14) 3_566 ?
Cu2 Cu2 2.6546(13) 4_575 ?
Cu2 I1 2.6596(7) . ?
Cu2 I2 2.7037(8) . ?
Cu2 Cu3' 2.819(14) 3_566 ?
Cu3 Cu3' 0.926(15) . ?
Cu3 O1W 2.045(6) . ?
Cu3 S2 2.337(2) 4_565 ?
Cu3 S2 2.337(2) . ?
Cu3 I1 2.973(4) 3_666 ?
Cu3' S2 2.112(4) 4_565 ?
Cu3' S2 2.112(4) . ?
Cu3' O1W 2.179(13) . ?
O1W H1WD 0.8499 . ?
O1W H1WD 0.8500 4_565 ?
S1 C3 1.685(5) . ?
S2 C8 1.718(5) . ?
C1 N1 1.310(7) . ?
C1 N2 1.370(7) . ?
C1 H1 0.9500 . ?
C2 N1 1.387(6) . ?
C2 C5 1.388(7) . ?
C2 C3 1.389(7) . ?
C3 N3 1.384(6) . ?
C4 N5 1.329(7) . ?
C4 N4 1.334(7) . ?
C4 N3 1.382(6) . ?
C5 N4 1.343(7) . ?
C5 N2 1.362(7) . ?
C6 N6 1.302(7) . ?
C6 N7 1.367(6) . ?
C6 H6 0.9500 . ?
C7 C8 1.381(7) . ?
C7 N6 1.389(6) . ?
C7 C10 1.390(6) . ?
C8 N8 1.364(6) . ?
C9 N10 1.328(7) . ?
C9 N9 1.338(7) . ?
C9 N8 1.377(6) . ?
C10 N9 1.350(6) . ?
C10 N7 1.354(7) . ?
N2 H2A 0.8800 . ?
N5 H5A 0.8800 . ?
N5 H5B 0.8800 . ?
N7 H7A 0.8800 . ?
N10 H10A 0.9100 . ?
N10 H10B 0.9100 . ?
N10 H10C 0.9100 . ?

loop_
_geom_angle_atom_site_label_1
_geom_angle_atom_site_label_2
_geom_angle_atom_site_label_3
_geom_angle
_geom_angle_site_symmetry_1
_geom_angle_site_symmetry_3
_geom_angle_publ_flag
N1 Cu1 N6 169.36(18) . . ?
S1 Cu2 S2 108.48(5) . 3_566 ?
S1 Cu2 Cu2 143.77(4) . 4_575 ?
S2 Cu2 Cu2 106.64(3) 3_566 4_575 ?
S1 Cu2 I1 96.81(4) . . ?
S2 Cu2 I1 114.54(4) 3_566 . ?
Cu2 Cu2 I1 60.062(15) 4_575 . ?
S1 Cu2 I2 116.29(4) . . ?
S2 Cu2 I2 106.00(4) 3_566 . ?
Cu2 Cu2 I2 60.597(14) 4_575 . ?
I1 Cu2 I2 114.75(3) . . ?
S1 Cu2 Cu3' 154.31(16) . 3_566 ?
S2 Cu2 Cu3' 47.1(2) 3_566 3_566 ?
Cu2 Cu2 Cu3' 61.91(16) 4_575 3_566 ?
I1 Cu2 Cu3' 101.44(19) . 3_566 ?
I2 Cu2 Cu3' 71.8(3) . 3_566 ?
Cu3' Cu3 O1W 85.5(8) . . ?
Cu3' Cu3 S2 64.6(3) . 4_565 ?
O1W Cu3 S2 104.64(12) . 4_565 ?
Cu3' Cu3 S2 64.6(3) . . ?
O1W Cu3 S2 104.64(12) . . ?
S2 Cu3 S2 117.88(17) 4_565 . ?
Cu3' Cu3 I1 168.4(8) . 3_666 ?
O1W Cu3 I1 106.1(2) . 3_666 ?
S2 Cu3 I1 111.23(9) 4_565 3_666 ?
S2 Cu3 I1 111.23(9) . 3_666 ?
Cu3 Cu3' S2 92.1(6) . 4_565 ?
Cu3 Cu3' S2 92.1(6) . . ?
S2 Cu3' S2 142.7(6) 4_565 . ?
Cu3 Cu3' O1W 69.4(8) . . ?
S2 Cu3' O1W 108.0(3) 4_565 . ?
S2 Cu3' O1W 108.0(3) . . ?
Cu3 Cu3' Cu2 145.4(6) . 2_546 ?
S2 Cu3' Cu2 54.8(3) 4_565 2_546 ?
S2 Cu3' Cu2 108.4(5) . 2_546 ?
O1W Cu3' Cu2 125.9(6) . 2_546 ?
Cu3 Cu3' Cu2 145.4(6) . 3_566 ?
S2 Cu3' Cu2 108.4(5) 4_565 3_566 ?
S2 Cu3' Cu2 54.8(3) . 3_566 ?
O1W Cu3' Cu2 125.9(6) . 3_566 ?
Cu2 Cu3' Cu2 56.2(3) 2_546 3_566 ?
Cu2 I1 Cu2 59.88(3) . 4_575 ?
Cu2 I1 Cu3 91.55(5) . 3_666 ?
Cu2 I1 Cu3 91.55(5) 4_575 3_666 ?
Cu2 I2 Cu2 58.80(3) 4_575 . ?
Cu3 O1W Cu3' 25.1(4) . . ?
Cu3 O1W H1WD 107.5 . . ?
Cu3' O1W H1WD 97.8 . . ?
Cu3 O1W H1WD 107.45(6) . 4_565 ?
Cu3' O1W H1WD 97.8(2) . 4_565 ?
H1WD O1W H1WD 127.7 . 4_565 ?
C3 S1 Cu2 113.49(17) . . ?
C8 S2 Cu3' 108.7(4) . . ?
C8 S2 Cu3 110.77(18) . . ?
Cu3' S2 Cu3 23.3(4) . . ?
C8 S2 Cu2 95.12(16) . 3_566 ?
Cu3' S2 Cu2 78.1(5) . 3_566 ?
Cu3 S2 Cu2 101.00(10) . 3_566 ?
N1 C1 N2 112.3(5) . . ?
N1 C1 H1 123.8 . . ?
N2 C1 H1 123.8 . . ?
N1 C2 C5 109.7(5) . . ?
N1 C2 C3 129.8(4) . . ?
C5 C2 C3 120.5(5) . . ?
N3 C3 C2 112.5(4) . . ?
N3 C3 S1 123.4(4) . . ?
C2 C3 S1 124.0(4) . . ?
N5 C4 N4 120.3(5) . . ?
N5 C4 N3 116.6(5) . . ?
N4 C4 N3 123.1(5) . . ?
N4 C5 N2 128.0(4) . . ?
N4 C5 C2 126.2(5) . . ?
N2 C5 C2 105.8(4) . . ?
N6 C6 N7 112.6(4) . . ?
N6 C6 H6 123.7 . . ?
N7 C6 H6 123.7 . . ?
C8 C7 N6 130.8(4) . . ?
C8 C7 C10 120.0(4) . . ?
N6 C7 C10 109.2(4) . . ?
N8 C8 C7 114.1(4) . . ?
N8 C8 S2 121.7(4) . . ?
C7 C8 S2 124.3(4) . . ?
N10 C9 N9 119.4(4) . . ?
N10 C9 N8 116.4(5) . . ?
N9 C9 N8 124.2(4) . . ?
N9 C10 N7 128.1(4) . . ?
N9 C10 C7 125.9(4) . . ?
N7 C10 C7 106.0(4) . . ?
C1 N1 C2 105.1(4) . . ?
C1 N1 Cu1 133.3(4) . . ?
C2 N1 Cu1 121.5(3) . . ?
C5 N2 C1 107.0(4) . . ?
C5 N2 H2A 126.5 . . ?
C1 N2 H2A 126.5 . . ?
C4 N3 C3 124.2(4) . . ?
C4 N4 C5 113.4(4) . . ?
C4 N5 H5A 120.0 . . ?
C4 N5 H5B 120.0 . . ?
H5A N5 H5B 120.0 . . ?
C6 N6 C7 105.2(4) . . ?
C6 N6 Cu1 135.0(4) . . ?
C7 N6 Cu1 118.6(3) . . ?
C10 N7 C6 107.0(4) . . ?
C10 N7 H7A 126.5 . . ?
C6 N7 H7A 126.5 . . ?
C8 N8 C9 123.1(4) . . ?
C9 N9 C10 112.6(4) . . ?
C9 N10 H10A 109.5 . . ?
C9 N10 H10B 109.5 . . ?
H10A N10 H10B 109.5 . . ?
C9 N10 H10C 109.5 . . ?
H10A N10 H10C 109.5 . . ?
H10B N10 H10C 109.5 . . ?

loop_
_geom_torsion_atom_site_label_1
_geom_torsion_atom_site_label_2
_geom_torsion_atom_site_label_3
_geom_torsion_atom_site_label_4
_geom_torsion
_geom_torsion_site_symmetry_1
_geom_torsion_site_symmetry_2
_geom_torsion_site_symmetry_3
_geom_torsion_site_symmetry_4
_geom_torsion_publ_flag
O1W Cu3 Cu3' S2 -108.5(3) . . . 4_565 ?
S2 Cu3 Cu3' S2 143.0(7) . . . 4_565 ?
I1 Cu3 Cu3' S2 71.5(4) 3_666 . . 4_565 ?
O1W Cu3 Cu3' S2 108.5(3) . . . . ?
S2 Cu3 Cu3' S2 -143.0(7) 4_565 . . . ?
I1 Cu3 Cu3' S2 -71.5(4) 3_666 . . . ?
S2 Cu3 Cu3' O1W 108.5(3) 4_565 . . . ?
S2 Cu3 Cu3' O1W -108.5(3) . . . . ?
I1 Cu3 Cu3' O1W 180.00(2) 3_666 . . . ?
O1W Cu3 Cu3' Cu2 -124.0(13) . . . 2_546 ?
S2 Cu3 Cu3' Cu2 -15.5(10) 4_565 . . 2_546 ?
S2 Cu3 Cu3' Cu2 127.5(16) . . . 2_546 ?
I1 Cu3 Cu3' Cu2 56.0(13) 3_666 . . 2_546 ?
O1W Cu3 Cu3' Cu2 124.0(13) . . . 3_566 ?
S2 Cu3 Cu3' Cu2 -127.5(16) 4_565 . . 3_566 ?
S2 Cu3 Cu3' Cu2 15.5(10) . . . 3_566 ?
I1 Cu3 Cu3' Cu2 -56.0(13) 3_666 . . 3_566 ?
N1 C2 C3 N3 177.8(5) . . . . ?
C5 C2 C3 N3 -1.6(6) . . . . ?
N1 C2 C3 S1 -0.7(8) . . . . ?
C5 C2 C3 S1 179.9(4) . . . . ?
Cu2 S1 C3 N3 25.8(4) . . . . ?
Cu2 S1 C3 C2 -155.7(4) . . . . ?
N1 C2 C5 N4 -178.7(5) . . . . ?
C3 C2 C5 N4 0.8(8) . . . . ?
N1 C2 C5 N2 0.6(5) . . . . ?
C3 C2 C5 N2 -179.9(4) . . . . ?
N6 C7 C8 N8 -178.9(4) . . . . ?
C10 C7 C8 N8 1.5(6) . . . . ?
N6 C7 C8 S2 0.8(7) . . . . ?
C10 C7 C8 S2 -178.8(4) . . . . ?
Cu3' S2 C8 N8 9.5(6) . . . . ?
Cu3 S2 C8 N8 -15.2(4) . . . . ?
Cu2 S2 C8 N8 88.6(4) 3_566 . . . ?
Cu3' S2 C8 C7 -170.2(6) . . . . ?
Cu3 S2 C8 C7 165.1(4) . . . . ?
Cu2 S2 C8 C7 -91.1(4) 3_566 . . . ?
C8 C7 C10 N9 -1.5(7) . . . . ?
N6 C7 C10 N9 178.8(4) . . . . ?
C8 C7 C10 N7 179.1(4) . . . . ?
N6 C7 C10 N7 -0.5(5) . . . . ?
N2 C1 N1 C2 -0.3(6) . . . . ?
N2 C1 N1 Cu1 -177.0(4) . . . . ?
C5 C2 N1 C1 -0.2(6) . . . . ?
C3 C2 N1 C1 -179.7(5) . . . . ?
C5 C2 N1 Cu1 177.0(3) . . . . ?
C3 C2 N1 Cu1 -2.5(7) . . . . ?
N6 Cu1 N1 C1 103.5(11) . . . . ?
N6 Cu1 N1 C2 -72.8(11) . . . . ?
N4 C5 N2 C1 178.6(5) . . . . ?
C2 C5 N2 C1 -0.7(6) . . . . ?
N1 C1 N2 C5 0.6(6) . . . . ?
N5 C4 N3 C3 179.8(5) . . . . ?
N4 C4 N3 C3 1.1(8) . . . . ?
C2 C3 N3 C4 0.7(7) . . . . ?
S1 C3 N3 C4 179.3(4) . . . . ?
N5 C4 N4 C5 179.4(5) . . . . ?
N3 C4 N4 C5 -1.9(7) . . . . ?
N2 C5 N4 C4 -178.2(5) . . . . ?
C2 C5 N4 C4 1.0(7) . . . . ?
N7 C6 N6 C7 -0.1(5) . . . . ?
N7 C6 N6 Cu1 166.4(3) . . . . ?
C8 C7 N6 C6 -179.3(5) . . . . ?
C10 C7 N6 C6 0.4(5) . . . . ?
C8 C7 N6 Cu1 11.6(7) . . . . ?
C10 C7 N6 Cu1 -168.7(3) . . . . ?
N1 Cu1 N6 C6 83.9(11) . . . . ?
N1 Cu1 N6 C7 -111.0(10) . . . . ?
N9 C10 N7 C6 -178.8(5) . . . . ?
C7 C10 N7 C6 0.5(5) . . . . ?
N6 C6 N7 C10 -0.3(6) . . . . ?
C7 C8 N8 C9 -0.5(6) . . . . ?
S2 C8 N8 C9 179.8(4) . . . . ?
N10 C9 N8 C8 179.7(4) . . . . ?
N9 C9 N8 C8 -0.7(7) . . . . ?
N10 C9 N9 C10 -179.6(5) . . . . ?
N8 C9 N9 C10 0.7(7) . . . . ?
N7 C10 N9 C9 179.5(5) . . . . ?
C7 C10 N9 C9 0.3(7) . . . . ?

loop_
_geom_hbond_atom_site_label_D
_geom_hbond_atom_site_label_H
_geom_hbond_atom_site_label_A
_geom_hbond_distance_DH
_geom_hbond_distance_HA
_geom_hbond_distance_DA
_geom_hbond_angle_DHA
_geom_hbond_site_symmetry_A
_geom_hbond_publ_flag
O1W H1WD N8 0.85 1.98 2.769(5) 154.9 . yes
N5 H5A N9 0.88 2.19 3.073(6) 178.1 1_454 yes
N10 H10C N4 0.91 2.18 3.066(6) 164.8 1_656 yes

_refine_diff_density_max         1.286
_refine_diff_density_min         -1.626
_refine_diff_density_rms         0.134

_shelx_res_file                  
;
TITL mo_20240411a_0m_a.res in P2(1)/m
    2_sq.res
    created by SHELXL-2018/3 at 22:51:13 on 24-Jan-2025
CELL  0.71073   7.1581  20.0986  13.7648   90.000  100.506   90.000
ZERR   2.000   0.0003   0.0011   0.0008    0.000    0.002    0.000
LATT 1
SYMM -X, 1/2+Y, -Z
SFAC C  H  Cu I  N  O  S
UNIT 40  38  9  4  40  2  8
L.S. 5 0 44
SHEL 0.84 99999
ACTA
BOND $H
HTAB O1W N8
HTAB N5 N9_$1
HTAB N10 N4_$2
EQIV $1 x-1, y, z-1
EQIV $2 x+1, y, z+1
ISOR 0.01 0.02 S2
CONF
FMAP 2
PLAN 5
ABIN
SIZE 0.3 0.1 0.08
TEMP -80.150
WGHT    0.045900   13.410000
FVAR       0.17685
CU1   3    0.220346    0.468191    0.482405    11.00000    0.04222    0.04204 =
         0.01919   -0.00943   -0.00995    0.00028
CU2   3   -0.151455    0.683959    0.388888    11.00000    0.02848    0.02562 =
         0.02805   -0.00469   -0.00071   -0.00152
CU3   3    0.611690    0.250000    0.587954    10.19000    0.05155    0.02434 =
         0.02868    0.00000   -0.00570    0.00000
CU3'  3    0.499243    0.250000    0.612207    10.06000    0.06853    0.03347 =
         0.06275    0.00000   -0.01201    0.00000
I1    4    0.078854    0.750000    0.529751    10.50000    0.03602    0.02024 =
         0.02563    0.00000   -0.01189    0.00000
I2    4   -0.244983    0.750000    0.215719    10.50000    0.03481    0.03577 =
         0.02334    0.00000    0.00170    0.00000
O1W   6    0.742772    0.250000    0.733005    10.50000    0.03840    0.01911 =
         0.03491    0.00000    0.00654    0.00000
AFIX   3
H1WD  2    0.724322    0.287960    0.756775    10.50000   -1.20000
AFIX   0
S1    7    0.037399    0.592001    0.388023    11.00000    0.02548    0.02801 =
         0.02065   -0.00921   -0.00382    0.00196
S2    7    0.440565    0.349588    0.567889    11.00000    0.02599    0.02041 =
         0.01504   -0.00394   -0.00001   -0.00279
C1    1    0.114047    0.377114    0.313283    11.00000    0.03848    0.02958 =
         0.01906   -0.00013    0.00084    0.00249
AFIX  43
H1    2    0.170866    0.338557    0.346050    11.00000   -1.20000
AFIX   0
C2    1    0.017993    0.477147    0.282454    11.00000    0.02029    0.03020 =
         0.01622   -0.00167    0.00211   -0.00391
C3    1   -0.023157    0.544526    0.286249    11.00000    0.01698    0.02576 =
         0.01555   -0.00357    0.00181   -0.00222
C4    1   -0.164676    0.530916    0.111967    11.00000    0.02665    0.03258 =
         0.01637   -0.00059   -0.00038   -0.00232
C5    1   -0.037252    0.441463    0.195649    11.00000    0.02732    0.02471 =
         0.01493   -0.00481    0.00217   -0.00684
C6    1    0.365896    0.566953    0.637860    11.00000    0.02464    0.02140 =
         0.02263    0.00124    0.00124    0.00010
AFIX  43
H6    2    0.307463    0.605150    0.604754    11.00000   -1.20000
AFIX   0
C7    1    0.462790    0.467380    0.670144    11.00000    0.01864    0.02289 =
         0.01243   -0.00104   -0.00092   -0.00269
C8    1    0.505965    0.400452    0.668620    11.00000    0.01853    0.02020 =
         0.01632   -0.00117    0.00329   -0.00518
C9    1    0.661780    0.416396    0.837593    11.00000    0.02362    0.02431 =
         0.01681   -0.00044   -0.00064   -0.00701
C10   1    0.525192    0.504742    0.754814    11.00000    0.02021    0.01956 =
         0.01721   -0.00073    0.00001   -0.00479
N1    5    0.113383    0.435535    0.355386    11.00000    0.02673    0.02671 =
         0.01434   -0.00296   -0.00134   -0.00257
N2    5    0.023433    0.377949    0.216575    11.00000    0.04363    0.02543 =
         0.01735   -0.00708   -0.00184   -0.00054
AFIX  43
H2A   2    0.007469    0.343893    0.175719    11.00000   -1.20000
AFIX   0
N3    5   -0.115792    0.569009    0.196335    11.00000    0.02632    0.02610 =
         0.01632   -0.00159    0.00069   -0.00234
N4    5   -0.129605    0.465805    0.109270    11.00000    0.03233    0.02987 =
         0.01590   -0.00393    0.00000   -0.00274
N5    5   -0.253841    0.562138    0.031609    11.00000    0.04619    0.03212 =
         0.01863   -0.00086   -0.00580    0.00250
AFIX  93
H5A   2   -0.289992    0.539859   -0.023658    11.00000   -1.20000
H5B   2   -0.276715    0.605085    0.033681    11.00000   -1.20000
AFIX   0
N6    5    0.361758    0.508211    0.597630    11.00000    0.02083    0.02106 =
         0.01734    0.00131    0.00178   -0.00194
N7    5    0.463536    0.567628    0.732950    11.00000    0.02851    0.02012 =
         0.02022   -0.00557   -0.00178   -0.00206
AFIX  43
H7A   2    0.482706    0.602343    0.772474    11.00000   -1.20000
AFIX   0
N8    5    0.606533    0.376938    0.755577    11.00000    0.02564    0.02254 =
         0.01669    0.00014   -0.00101   -0.00525
N9    5    0.625082    0.481531    0.840850    11.00000    0.02871    0.02319 =
         0.01617   -0.00242   -0.00075   -0.00451
N10   5    0.758295    0.386483    0.917215    11.00000    0.04197    0.03081 =
         0.01817   -0.00024   -0.00696   -0.00417
AFIX 137
H10A  2    0.866286    0.368347    0.902545    11.00000   -1.50000
H10B  2    0.685508    0.353827    0.936993    11.00000   -1.50000
H10C  2    0.789224    0.416779    0.966662    11.00000   -1.50000

AFIX   0
HKLF 4


REM  mo_20240411a_0m_a.res in P2(1)/m
REM wR2 = 0.0994, GooF = S = 1.046, Restrained GooF = 1.045 for all data
REM R1 = 0.0362 for 3305 Fo > 4sig(Fo) and 0.0391 for all 3547 data
REM 248 parameters refined using 6 restraints

END

WGHT      0.0458     13.4227

REM Highest difference peak  1.286,  deepest hole -1.626,  1-sigma level  0.134
Q1    1   0.1321  0.4530  0.5037  11.00000  0.05    1.29
Q2    1   0.0212  0.7500  0.5551  10.50000  0.05    1.10
Q3    1   0.1329  0.7500  0.5435  10.50000  0.05    0.97
Q4    1  -0.1522  0.6076  0.1916  11.00000  0.05    0.87
Q5    1  -0.2120  0.6911  0.2283  11.00000  0.05    0.80
;
_shelx_res_checksum              28652

_shelx_fab_file                  
;
    1    0    0     18.18      0.00
    2    0    0     51.47      0.00
    3    0    0    -13.39      0.00
    4    0    0     -4.29      0.00
    5    0    0      1.52      0.00
    6    0    0     -5.44      0.00
    7    0    0      0.48      0.00
    8    0    0     -1.76      0.00
    1    1    0    -18.50      0.00
    2    1    0     -6.79      0.00
    3    1    0    -12.31      0.00
    4    1    0      2.21      0.00
    5    1    0     -6.54      0.00
    6    1    0     -1.10      0.00
    7    1    0      2.51      0.00
    8    1    0      3.26      0.00
    0    2    0   -140.70      0.00
    1    2    0    -26.32      0.00
    2    2    0    -43.04      0.00
    3    2    0      5.55      0.00
    4    2    0      4.91      0.00
    5    2    0     -1.90      0.00
    6    2    0      4.86      0.00
    7    2    0     -0.14      0.00
    8    2    0      1.24      0.00
    1    3    0      5.44      0.00
    2    3    0     -1.66      0.00
    3    3    0      7.94      0.00
    4    3    0      1.22      0.00
    5    3    0      5.66      0.00
    6    3    0      1.29      0.00
    7    3    0     -2.39      0.00
    8    3    0     -2.79      0.00
    0    4    0     75.38      0.00
    1    4    0     40.10      0.00
    2    4    0     25.84      0.00
    3    4    0     10.67      0.00
    4    4    0     -5.71      0.00
    5    4    0      2.64      0.00
    6    4    0     -3.44      0.00
    7    4    0     -0.58      0.00
    8    4    0     -0.38      0.00
    1    5    0     10.11      0.00
    2    5    0     12.57      0.00
    3    5    0     -2.45      0.00
    4    5    0     -5.01      0.00
    5    5    0     -4.40      0.00
    6    5    0     -1.46      0.00
    7    5    0      2.20      0.00
    8    5    0      1.86      0.00
    0    6    0    -24.87      0.00
    1    6    0    -42.84      0.00
    2    6    0    -14.59      0.00
    3    6    0    -21.19      0.00
    4    6    0      4.73      0.00
    5    6    0     -2.64      0.00
    6    6    0      1.92      0.00
    7    6    0      0.96      0.00
    8    6    0      0.24      0.00
    1    7    0    -17.70      0.00
    2    7    0    -19.07      0.00
    3    7    0     -0.03      0.00
    4    7    0      6.34      0.00
    5    7    0      3.27      0.00
    6    7    0      1.39      0.00
    7    7    0     -2.19      0.00
    8    7    0     -0.75      0.00
    0    8    0     11.28      0.00
    1    8    0     32.81      0.00
    2    8    0     14.95      0.00
    3    8    0     19.40      0.00
    4    8    0     -1.95      0.00
    5    8    0      1.22      0.00
    6    8    0     -1.09      0.00
    7    8    0     -0.59      0.00
    8    8    0     -0.83      0.00
    1    9    0     14.81      0.00
    2    9    0     18.46      0.00
    3    9    0     -2.12      0.00
    4    9    0     -4.99      0.00
    5    9    0     -2.71      0.00
    6    9    0     -0.96      0.00
    7    9    0      2.47      0.00
    0   10    0    -22.38      0.00
    1   10    0    -20.85      0.00
    2   10    0    -20.43      0.00
    3   10    0    -10.47      0.00
    4   10    0     -0.13      0.00
    5   10    0      0.66      0.00
    6   10    0      1.14      0.00
    7   10    0     -0.15      0.00
    1   11    0     -5.33      0.00
    2   11    0    -12.97      0.00
    3   11    0      6.95      0.00
    4   11    0      2.31      0.00
    5   11    0      3.09      0.00
    6   11    0      0.13      0.00
    7   11    0     -2.58      0.00
    0   12    0     36.65      0.00
    1   12    0     15.56      0.00
    2   12    0     22.08      0.00
    3   12    0      2.96      0.00
    4   12    0     -0.16      0.00
    5   12    0     -1.47      0.00
    6   12    0     -1.43      0.00
    7   12    0      0.52      0.00
    1   13    0     -4.66      0.00
    2   13    0      6.43      0.00
    3   13    0    -10.93      0.00
    4   13    0      0.28      0.00
    5   13    0     -4.05      0.00
    6   13    0      0.72      0.00
    7   13    0      1.99      0.00
    0   14    0    -41.00      0.00
    1   14    0    -17.39      0.00
    2   14    0    -17.48      0.00
    3   14    0     -0.20      0.00
    4   14    0      1.35      0.00
    5   14    0      1.28      0.00
    6   14    0      1.20      0.00
    1   15    0      9.72      0.00
    2   15    0     -1.23      0.00
    3   15    0     11.57      0.00
    4   15    0     -1.32      0.00
    5   15    0      4.23      0.00
    6   15    0     -0.96      0.00
    0   16    0     34.15      0.00
    1   16    0     21.24      0.00
    2   16    0     10.78      0.00
    3   16    0      0.65      0.00
    4   16    0     -1.40      0.00
    5   16    0     -1.25      0.00
    6   16    0     -0.45      0.00
    1   17    0     -8.19      0.00
    2   17    0     -1.77      0.00
    3   17    0     -8.71      0.00
    4   17    0      0.08      0.00
    5   17    0     -2.84      0.00
    6   17    0      0.63      0.00
    0   18    0    -23.25      0.00
    1   18    0    -21.08      0.00
    2   18    0     -6.58      0.00
    3   18    0     -2.02      0.00
    4   18    0      0.60      0.00
    5   18    0      1.45      0.00
    1   19    0      3.42      0.00
    2   19    0      2.40      0.00
    3   19    0      4.29      0.00
    4   19    0      1.92      0.00
    5   19    0      0.80      0.00
    0   20    0     15.27      0.00
    1   20    0     15.35      0.00
    2   20    0      5.25      0.00
    3   20    0      2.62      0.00
    4   20    0     -0.14      0.00
    1   21    0      0.00      0.00
    2   21    0     -1.46      0.00
    3   21    0     -0.85      0.00
    4   21    0     -2.20      0.00
    0   22    0    -10.45      0.00
    1   22    0     -8.13      0.00
    2   22    0     -4.16      0.00
    3   22    0     -1.73      0.00
    1   23    0     -0.70      0.00
    2   23    0      0.42      0.00
    0   24    0      6.13      0.00
    1   24    0      3.45      0.00
   -8    0    1     -1.79      0.00
   -7    0    1     -2.13      0.00
   -6    0    1     -2.41      0.00
   -5    0    1      0.32      0.00
   -4    0    1     -4.28      0.00
   -3    0    1      0.59      0.00
   -2    0    1     33.57      0.00
   -1    0    1     57.26      0.00
    1    0    1     33.04      0.00
    2    0    1     29.32      0.00
    3    0    1    -20.89      0.00
    4    0    1      2.63      0.00
    5    0    1     -6.60      0.00
    6    0    1     -2.42      0.00
    7    0    1     -0.55      0.00
    8    0    1     -0.66      0.00
   -8    1    1     -3.50      0.00
   -7    1    1     -2.91      0.00
   -6    1    1      2.40      0.00
   -5    1    1      0.07      0.00
   -4    1    1      3.78      0.00
   -3    1    1      2.80      0.00
   -2    1    1     -8.47      0.00
   -1    1    1     29.80      0.00
    1    1    1      9.30      0.00
    2    1    1    -47.79      0.00
    3    1    1      3.33      0.00
    4    1    1     -5.60      0.00
    5    1    1     -6.59      0.00
    6    1    1      2.13      0.00
    7    1    1     -0.46      0.00
    8    1    1      4.32      0.00
   -8    2    1      1.32      0.00
   -7    2    1      2.22      0.00
   -6    2    1      1.85      0.00
   -5    2    1     -0.02      0.00
   -4    2    1      3.17      0.00
   -3    2    1     -4.87      0.00
   -2    2    1    -28.37      0.00
   -1    2    1    -57.41      0.00
    0    2    1    -95.48      0.00
    1    2    1    -37.83      0.00
    2    2    1    -25.28      0.00
    3    2    1     13.78      0.00
    4    2    1     -1.80      0.00
    5    2    1      5.76      0.00
    6    2    1      2.18      0.00
    7    2    1      0.69      0.00
    8    2    1      0.45      0.00
   -8    3    1      3.68      0.00
   -7    3    1      2.22      0.00
   -6    3    1     -1.90      0.00
   -5    3    1      0.70      0.00
   -4    3    1     -8.19      0.00
   -3    3    1      7.42      0.00
   -2    3    1      5.86      0.00
   -1    3    1     -2.19      0.00
    0    3    1     39.41      0.00
    1    3    1     -5.48      0.00
    2    3    1     26.74      0.00
    3    3    1      1.29      0.00
    4    3    1      5.77      0.00
    5    3    1      7.02      0.00
    6    3    1     -1.52      0.00
    7    3    1     -0.07      0.00
    8    3    1     -3.43      0.00
   -8    4    1     -0.45      0.00
   -7    4    1     -2.36      0.00
   -6    4    1     -0.42      0.00
   -5    4    1     -0.70      0.00
   -4    4    1     -0.54      0.00
   -3    4    1     13.50      0.00
   -2    4    1     17.76      0.00
    0    4    1     48.42      0.00
    1    4    1     44.66      0.00
    2    4    1     17.51      0.00
    3    4    1      1.42      0.00
    4    4    1      0.24      0.00
    5    4    1     -3.81      0.00
    6    4    1     -1.58      0.00
    7    4    1     -0.94      0.00
    8    4    1     -0.16      0.00
   -8    5    1     -3.29      0.00
   -7    5    1     -1.26      0.00
   -6    5    1      1.00      0.00
   -5    5    1     -1.34      0.00
   -4    5    1     12.00      0.00
   -3    5    1    -18.15      0.00
   -2    5    1     -5.05      0.00
   -1    5    1    -27.81      0.00
    0    5    1     -7.37      0.00
    1    5    1      3.65      0.00
    2    5    1     -1.60      0.00
    3    5    1     -5.56      0.00
    4    5    1     -6.40      0.00
    5    5    1     -7.14      0.00
    6    5    1      0.76      0.00
    7    5    1      0.76      0.00
    8    5    1      2.12      0.00
   -8    6    1      0.08      0.00
   -7    6    1      2.32      0.00
   -6    6    1     -1.19      0.00
   -5    6    1      1.72      0.00
   -4    6    1     -2.20      0.00
   -3    6    1    -18.62      0.00
   -2    6    1    -10.84      0.00
   -1    6    1    -45.24      0.00
    0    6    1    -12.35      0.00
    1    6    1    -42.61      0.00
    2    6    1    -13.71      0.00
    3    6    1    -12.22      0.00
    4    6    1      0.02      0.00
    5    6    1      2.27      0.00
    6    6    1      0.96      0.00
    7    6    1      0.89      0.00
    8    6    1      0.32      0.00
   -8    7    1      2.02      0.00
   -7    7    1      0.85      0.00
   -6    7    1     -0.15      0.00
   -5    7    1      1.15      0.00
   -4    7    1    -11.32      0.00
   -3    7    1     19.97      0.00
   -2    7    1      8.39      0.00
   -1    7    1     37.91      0.00
    0    7    1     -6.17      0.00
    1    7    1     -6.66      0.00
    2    7    1    -10.74      0.00
    3    7    1      6.00      0.00
    4    7    1      7.46      0.00
    5    7    1      6.25      0.00
    6    7    1     -0.43      0.00
    7    7    1     -1.25      0.00
    8    7    1     -1.10      0.00
   -8    8    1     -0.26      0.00
   -7    8    1     -2.02      0.00
   -6    8    1      1.99      0.00
   -5    8    1     -2.94      0.00
   -4    8    1      3.67      0.00
   -3    8    1     17.15      0.00
   -2    8    1     10.87      0.00
   -1    8    1     33.63      0.00
    0    8    1      3.05      0.00
    1    8    1     32.29      0.00
    2    8    1     16.08      0.00
    3    8    1     11.68      0.00
    4    8    1      1.57      0.00
    5    8    1     -2.38      0.00
    6    8    1     -0.65      0.00
    7    8    1     -0.31      0.00
   -7    9    1     -1.41      0.00
   -6    9    1     -0.35      0.00
   -5    9    1     -0.17      0.00
   -4    9    1      7.17      0.00
   -3    9    1    -12.38      0.00
   -2    9    1    -12.81      0.00
   -1    9    1    -27.39      0.00
    0    9    1      1.17      0.00
    1    9    1     10.41      0.00
    2    9    1      7.38      0.00
    3    9    1     -4.28      0.00
    4    9    1     -8.03      0.00
    5    9    1     -4.71      0.00
    6    9    1      0.78      0.00
    7    9    1      1.36      0.00
   -7   10    1      1.60      0.00
   -6   10    1     -1.43      0.00
   -5   10    1      3.49      0.00
   -4   10    1     -2.79      0.00
   -3   10    1    -12.61      0.00
   -2   10    1    -13.45      0.00
   -1   10    1    -26.74      0.00
    0   10    1    -11.92      0.00
    1   10    1    -22.12      0.00
    2   10    1    -19.93      0.00
    3   10    1     -3.59      0.00
    4   10    1     -3.09      0.00
    5   10    1      3.62      0.00
    6   10    1      0.62      0.00
    7   10    1     -0.43      0.00
   -7   11    1      2.17      0.00
   -6   11    1      0.65      0.00
   -5   11    1     -1.23      0.00
   -4   11    1     -2.90      0.00
   -3   11    1      2.11      0.00
   -2   11    1     13.59      0.00
   -1   11    1      9.42      0.00
    0   11    1      9.29      0.00
    1   11    1     -9.21      0.00
    2   11    1      2.62      0.00
    3   11    1      3.95      0.00
    4   11    1      6.89      0.00
    5   11    1      3.76      0.00
    6   11    1     -1.52      0.00
    7   11    1     -1.12      0.00
   -7   12    1     -1.18      0.00
   -6   12    1      0.07      0.00
   -5   12    1     -2.48      0.00
   -4   12    1     -0.12      0.00
   -3   12    1      9.43      0.00
   -2   12    1     13.17      0.00
   -1   12    1     26.58      0.00
    0   12    1     23.92      0.00
    1   12    1     17.15      0.00
    2   12    1     19.88      0.00
    3   12    1     -3.98      0.00
    4   12    1      2.86      0.00
    5   12    1     -4.41      0.00
    6   12    1     -0.53      0.00
    7   12    1      0.69      0.00
   -7   13    1     -2.00      0.00
   -6   13    1     -0.94      0.00
   -5   13    1      2.47      0.00
   -4   13    1      0.31      0.00
   -3   13    1      4.52      0.00
   -2   13    1     -9.20      0.00
   -1   13    1      3.50      0.00
    0   13    1    -14.50      0.00
    1   13    1      2.16      0.00
    2   13    1     -9.66      0.00
    3   13    1     -5.76      0.00
    4   13    1     -4.25      0.00
    5   13    1     -3.72      0.00
    6   13    1      1.86      0.00
    7   13    1      0.68      0.00
   -7   14    1      0.78      0.00
   -6   14    1      0.83      0.00
   -5   14    1      0.84      0.00
   -4   14    1      2.55      0.00
   -3   14    1     -8.18      0.00
   -2   14    1     -9.63      0.00
   -1   14    1    -29.48      0.00
    0   14    1    -29.42      0.00
    1   14    1    -16.87      0.00
    2   14    1    -15.23      0.00
    3   14    1      6.90      0.00
    4   14    1     -1.68      0.00
    5   14    1      4.17      0.00
    6   14    1      0.18      0.00
   -6   15    1      1.02      0.00
   -5   15    1     -2.88      0.00
   -4   15    1      0.48      0.00
   -3   15    1     -5.82      0.00
   -2   15    1      2.20      0.00
   -1   15    1     -6.08      0.00
    0   15    1     12.02      0.00
    1   15    1      6.03      0.00
    2   15    1     10.86      0.00
    3   15    1      7.45      0.00
    4   15    1      2.20      0.00
    5   15    1      3.35      0.00
    6   15    1     -1.26      0.00
   -6   16    1     -0.74      0.00
   -5   16    1     -0.38      0.00
   -4   16    1     -2.27      0.00
   -3   16    1      7.03      0.00
   -2   16    1      6.44      0.00
   -1   16    1     29.98      0.00
    0   16    1     26.46      0.00
    1   16    1     18.20      0.00
    2   16    1      9.44      0.00
    3   16    1     -5.63      0.00
    4   16    1      0.72      0.00
    5   16    1     -3.29      0.00
    6   16    1      0.17      0.00
   -6   17    1     -0.78      0.00
   -5   17    1      2.25      0.00
   -4   17    1      0.28      0.00
   -3   17    1      3.56      0.00
   -2   17    1      2.88      0.00
   -1   17    1      1.29      0.00
    0   17    1     -5.94      0.00
    1   17    1     -9.66      0.00
    2   17    1     -8.55      0.00
    3   17    1     -7.08      0.00
    4   17    1     -2.06      0.00
    5   17    1     -1.88      0.00
   -5   18    1      1.09      0.00
   -4   18    1      0.12      0.00
   -3   18    1     -5.14      0.00
   -2   18    1     -5.87      0.00
   -1   18    1    -24.92      0.00
    0   18    1    -19.45      0.00
    1   18    1    -17.37      0.00
    2   18    1     -5.77      0.00
    3   18    1      2.16      0.00
    4   18    1      0.24      0.00
    5   18    1      2.00      0.00
   -5   19    1     -1.08      0.00
   -4   19    1     -1.50      0.00
   -3   19    1     -0.65      0.00
   -2   19    1     -3.34      0.00
   -1   19    1      3.46      0.00
    0   19    1      1.77      0.00
    1   19    1      7.46      0.00
    2   19    1      5.57      0.00
    3   19    1      4.85      0.00
    4   19    1      2.64      0.00
    5   19    1      0.22      0.00
   -4   20    1      1.23      0.00
   -3   20    1      2.90      0.00
   -2   20    1      6.37      0.00
   -1   20    1     16.01      0.00
    0   20    1     13.47      0.00
    1   20    1     12.77      0.00
    2   20    1      4.33      0.00
    3   20    1      0.96      0.00
    4   20    1     -1.08      0.00
   -4   21    1      1.54      0.00
   -3   21    1     -0.79      0.00
   -2   21    1      0.84      0.00
   -1   21    1     -4.01      0.00
    0   21    1     -0.94      0.00
    1   21    1     -3.14      0.00
    2   21    1     -3.18      0.00
    3   21    1     -2.15      0.00
    4   21    1     -2.08      0.00
   -3   22    1     -0.85      0.00
   -2   22    1     -5.31      0.00
   -1   22    1     -8.09      0.00
    0   22    1     -9.23      0.00
    1   22    1     -6.80      0.00
    2   22    1     -3.21      0.00
    3   22    1     -1.71      0.00
   -2   23    1      0.89      0.00
   -1   23    1      2.19      0.00
    0   23    1      1.02      0.00
    1   23    1      0.50      0.00
    2   23    1      1.48      0.00
   -1   24    1      3.70      0.00
    0   24    1      5.31      0.00
   -8    0    2     -3.01      0.00
   -7    0    2     -2.26      0.00
   -6    0    2     -3.42      0.00
   -5    0    2     -0.95      0.00
   -4    0    2      1.30      0.00
   -3    0    2     -2.92      0.00
   -2    0    2     31.97      0.00
   -1    0    2     66.49      0.00
    0    0    2     55.92      0.00
    1    0    2     46.84      0.00
    2    0    2    -16.24      0.00
    3    0    2     -3.25      0.00
    4    0    2     -8.73      0.00
    5    0    2     -4.17      0.00
    6    0    2     -1.02      0.00
    7    0    2     -3.13      0.00
    8    0    2      1.58      0.00
   -8    1    2     -3.25      0.00
   -7    1    2     -2.72      0.00
   -6    1    2      0.47      0.00
   -5    1    2      0.72      0.00
   -4    1    2     -2.36      0.00
   -3    1    2      2.27      0.00
   -2    1    2     -9.75      0.00
   -1    1    2      7.19      0.00
    0    1    2    -57.88      0.00
    1    1    2    -18.94      0.00
    2    1    2    -42.93      0.00
    3    1    2      2.06      0.00
    4    1    2    -11.76      0.00
    5    1    2      1.30      0.00
    6    1    2     -0.47      0.00
    7    1    2      1.62      0.00
    8    1    2      3.02      0.00
   -8    2    2      2.86      0.00
   -7    2    2      1.92      0.00
   -6    2    2      3.16      0.00
   -5    2    2      1.62      0.00
   -4    2    2     -3.99      0.00
   -3    2    2      2.98      0.00
   -2    2    2    -32.51      0.00
   -1    2    2    -55.38      0.00
    0    2    2    -49.34      0.00
    1    2    2    -43.36      0.00
    2    2    2     11.79      0.00
    3    2    2      0.32      0.00
    4    2    2      7.91      0.00
    5    2    2      3.81      0.00
    6    2    2      1.10      0.00
    7    2    2      2.87      0.00
    8    2    2     -1.47      0.00
   -8    3    2      3.81      0.00
   -7    3    2      1.92      0.00
   -6    3    2      0.62      0.00
   -5    3    2     -0.88      0.00
   -4    3    2     -0.28      0.00
   -3    3    2      7.36      0.00
   -2    3    2      6.29      0.00
    0    3    2     24.19      0.00
    1    3    2     24.01      0.00
    2    3    2     20.86      0.00
    3    3    2      6.02      0.00
    4    3    2     10.37      0.00
    5    3    2      0.73      0.00
    6    3    2      0.78      0.00
    7    3    2     -1.83      0.00
    8    3    2     -2.42      0.00
   -8    4    2     -2.50      0.00
   -7    4    2     -1.12      0.00
   -6    4    2     -2.42      0.00
   -5    4    2     -2.91      0.00
   -4    4    2      9.21      0.00
   -3    4    2     -2.75      0.00
   -2    4    2     33.00      0.00
   -1    4    2     30.33      0.00
    0    4    2     34.66      0.00
    1    4    2     34.00      0.00
    2    4    2     -1.60      0.00
    3    4    2      6.52      0.00
    4    4    2     -6.25      0.00
    5    4    2     -2.77      0.00
    6    4    2     -1.27      0.00
    7    4    2     -2.19      0.00
    8    4    2      1.08      0.00
   -8    5    2     -3.82      0.00
   -7    5    2     -0.71      0.00
   -6    5    2     -2.41      0.00
   -5    5    2      1.42      0.00
   -4    5    2      2.02      0.00
   -3    5    2    -16.96      0.00
   -2    5    2     -4.76      0.00
   -1    5    2    -41.63      0.00
    0    5    2     11.79      0.00
    1    5    2    -24.75      0.00
    2    5    2      4.47      0.00
    3    5    2    -13.91      0.00
    4    5    2     -9.26      0.00
    5    5    2     -2.93      0.00
    6    5    2     -1.15      0.00
    7    5    2      2.17      0.00
    8    5    2      1.43      0.00
   -8    6    2      2.15      0.00
   -7    6    2      0.34      0.00
   -6    6    2      1.43      0.00
   -5    6    2      3.84      0.00
   -4    6    2    -11.91      0.00
   -3    6    2      1.44      0.00
   -2    6    2    -31.39      0.00
   -1    6    2     -8.80      0.00
    0    6    2    -21.05      0.00
    1    6    2    -23.06      0.00
    2    6    2     -7.83      0.00
    3    6    2    -12.26      0.00
    4    6    2      4.72      0.00
    5    6    2      1.67      0.00
    6    6    2      1.37      0.00
    7    6    2      1.22      0.00
   -8    7    2      2.74      0.00
   -7    7    2     -0.02      0.00
   -6    7    2      3.90      0.00
   -5    7    2     -2.29      0.00
   -4    7    2     -0.62      0.00
   -3    7    2     17.85      0.00
   -2    7    2      8.17      0.00
   -1    7    2     46.94      0.00
    0    7    2    -24.12      0.00
    1    7    2     16.75      0.00
    2    7    2    -14.67      0.00
    3    7    2     14.58      0.00
    4    7    2      9.93      0.00
    5    7    2      3.27      0.00
    6    7    2      1.16      0.00
    7    7    2     -2.33      0.00
   -8    8    2     -1.68      0.00
   -7    8    2     -0.12      0.00
   -6    8    2     -0.81      0.00
   -5    8    2     -4.08      0.00
   -4    8    2     10.09      0.00
   -3    8    2      1.26      0.00
   -2    8    2     26.86      0.00
   -1    8    2      2.60      0.00
    0    8    2     13.28      0.00
    1    8    2     16.44      0.00
    2    8    2     12.00      0.00
    3    8    2     12.45      0.00
    4    8    2     -3.50      0.00
    5    8    2     -1.55      0.00
    6    8    2     -1.18      0.00
    7    8    2     -0.25      0.00
   -7    9    2     -0.35      0.00
   -6    9    2     -4.17      0.00
   -5    9    2      3.03      0.00
   -4    9    2     -2.11      0.00
   -3    9    2    -10.75      0.00
   -2    9    2    -12.85      0.00
   -1    9    2    -34.32      0.00
    0    9    2     14.29      0.00
    1    9    2     -6.42      0.00
    2    9    2      7.58      0.00
    3    9    2     -9.39      0.00
    4    9    2    -11.40      0.00
    5    9    2     -1.75      0.00
    6    9    2     -0.57      0.00
    7    9    2      2.06      0.00
   -7   10    2      0.55      0.00
   -6   10    2      1.12      0.00
   -5   10    2      3.37      0.00
   -4   10    2     -5.26      0.00
   -3   10    2     -4.90      0.00
   -2   10    2    -20.26      0.00
   -1   10    2    -10.46      0.00
    0   10    2    -11.56      0.00
    1   10    2    -15.83      0.00
    2   10    2    -10.67      0.00
    3   10    2     -7.34      0.00
    4   10    2      2.71      0.00
    5   10    2      2.49      0.00
    6   10    2      0.62      0.00
    7   10    2     -0.29      0.00
   -7   11    2      1.24      0.00
   -6   11    2      3.30      0.00
   -5   11    2     -3.18      0.00
   -4   11    2      3.24      0.00
   -3   11    2      2.81      0.00
   -2   11    2     12.96      0.00
   -1   11    2     17.10      0.00
    0   11    2      1.28      0.00
    1   11    2      2.25      0.00
    2   11    2      5.46      0.00
    3   11    2      4.83      0.00
    4   11    2     11.13      0.00
    5   11    2      0.28      0.00
    6   11    2     -0.34      0.00
    7   11    2     -1.44      0.00
   -7   12    2     -1.02      0.00
   -6   12    2     -1.99      0.00
   -5   12    2     -1.55      0.00
   -4   12    2      0.08      0.00
   -3   12    2      8.16      0.00
   -2   12    2     13.61      0.00
   -1   12    2     22.62      0.00
    0   12    2     14.35      0.00
    1   12    2     17.31      0.00
    2   12    2      6.36      0.00
    3   12    2      0.94      0.00
    4   12    2     -2.43      0.00
    5   12    2     -3.43      0.00
    6   12    2      0.08      0.00
    7   12    2      0.25      0.00
   -7   13    2     -1.50      0.00
   -6   13    2     -2.10      0.00
   -5   13    2      2.73      0.00
   -4   13    2     -2.45      0.00
   -3   13    2      0.99      0.00
   -2   13    2     -7.01      0.00
   -1   13    2     -6.15      0.00
    0   13    2    -10.08      0.00
    1   13    2     -5.99      0.00
    2   13    2    -13.40      0.00
    3   13    2     -4.24      0.00
    4   13    2     -8.54      0.00
    5   13    2     -0.02      0.00
    6   13    2      0.78      0.00
   -7   14    2      0.91      0.00
   -6   14    2      2.29      0.00
   -5   14    2     -0.23      0.00
   -4   14    2      2.86      0.00
   -3   14    2     -9.22      0.00
   -2   14    2     -9.55      0.00
   -1   14    2    -29.61      0.00
    0   14    2    -18.55      0.00
    1   14    2    -17.06      0.00
    2   14    2     -2.21      0.00
    3   14    2      3.29      0.00
    4   14    2      2.14      0.00
    5   14    2      3.49      0.00
    6   14    2     -0.49      0.00
   -6   15    2      1.15      0.00
   -5   15    2     -2.18      0.00
   -4   15    2      1.36      0.00
   -3   15    2     -1.03      0.00
   -2   15    2     -0.76      0.00
   -1   15    2      4.41      0.00
    0   15    2      9.36      0.00
    1   15    2     12.63      0.00
    2   15    2     13.82      0.00
    3   15    2      5.68      0.00
    4   15    2      5.73      0.00
    5   15    2      0.16      0.00
    6   15    2     -0.40      0.00
   -6   16    2     -1.58      0.00
   -5   16    2      0.44      0.00
   -4   16    2     -2.26      0.00
   -3   16    2      7.51      0.00
   -2   16    2      9.16      0.00
   -1   16    2     27.70      0.00
    0   16    2     20.40      0.00
    1   16    2     14.78      0.00
    2   16    2      0.31      0.00
    3   16    2     -4.20      0.00
    4   16    2     -1.79      0.00
    5   16    2     -2.63      0.00
    6   16    2      0.41      0.00
   -6   17    2     -0.57      0.00
   -5   17    2      1.89      0.00
   -4   17    2     -0.79      0.00
   -3   17    2     -0.06      0.00
   -2   17    2      4.43      0.00
   -1   17    2     -7.39      0.00
    0   17    2     -3.94      0.00
    1   17    2    -15.60      0.00
    2   17    2    -10.33      0.00
    3   17    2     -6.43      0.00
    4   17    2     -4.06      0.00
    5   17    2      0.03      0.00
   -5   18    2      0.63      0.00
   -4   18    2     -0.34      0.00
   -3   18    2     -4.53      0.00
   -2   18    2    -10.12      0.00
   -1   18    2    -19.59      0.00
    0   18    2    -18.41      0.00
    1   18    2    -11.45      0.00
    2   18    2     -0.69      0.00
    3   18    2      2.26      0.00
    4   18    2      1.93      0.00
    5   18    2      1.24      0.00
   -5   19    2     -1.54      0.00
   -4   19    2      0.42      0.00
   -3   19    2      0.58      0.00
   -2   19    2     -2.22      0.00
   -1   19    2      8.34      0.00
    0   19    2      0.43      0.00
    1   19    2     12.41      0.00
    2   19    2      6.56      0.00
    3   19    2      5.70      0.00
    4   19    2      2.79      0.00
   -4   20    2      1.81      0.00
   -3   20    2      2.13      0.00
   -2   20    2      9.04      0.00
   -1   20    2     11.06      0.00
    0   20    2     13.88      0.00
    1   20    2      7.56      0.00
    2   20    2      1.66      0.00
    3   20    2      0.51      0.00
    4   20    2     -2.07      0.00
   -4   21    2     -0.14      0.00
   -3   21    2     -0.26      0.00
   -2   21    2     -1.89      0.00
   -1   21    2     -5.50      0.00
    0   21    2     -0.47      0.00
    1   21    2     -6.27      0.00
    2   21    2     -3.83      0.00
    3   21    2     -3.59      0.00
   -3   22    2     -0.72      0.00
   -2   22    2     -5.49      0.00
   -1   22    2     -5.65      0.00
    0   22    2     -8.77      0.00
    1   22    2     -3.92      0.00
    2   22    2     -1.62      0.00
    3   22    2     -1.67      0.00
   -2   23    2      3.17      0.00
   -1   23    2      2.28      0.00
    0   23    2      1.03      0.00
    1   23    2      1.70      0.00
    2   23    2      1.99      0.00
    0   24    2      4.39      0.00
   -8    0    3     -3.06      0.00
   -7    0    3     -5.17      0.00
   -6    0    3     -3.14      0.00
   -5    0    3     -0.28      0.00
   -4    0    3     -4.31      0.00
   -3    0    3     10.17      0.00
   -2    0    3     15.46      0.00
   -1    0    3     65.19      0.00
    0    0    3     24.02      0.00
    1    0    3     20.29      0.00
    2    0    3    -24.74      0.00
    3    0    3     -7.39      0.00
    4    0    3    -11.17      0.00
    5    0    3      0.86      0.00
    6    0    3     -3.10      0.00
    7    0    3     -0.91      0.00
    8    0    3      0.99      0.00
   -8    1    3     -2.14      0.00
   -7    1    3     -4.06      0.00
   -6    1    3      3.13      0.00
   -5    1    3     -3.64      0.00
   -4    1    3     -4.08      0.00
   -3    1    3      7.06      0.00
   -2    1    3    -15.48      0.00
   -1    1    3      8.64      0.00
    0    1    3    -47.62      0.00
    1    1    3    -31.31      0.00
    2    1    3    -27.61      0.00
    3    1    3    -12.50      0.00
    4    1    3     -1.57      0.00
    5    1    3     -0.86      0.00
    6    1    3      1.67      0.00
    7    1    3      3.66      0.00
    8    1    3      0.86      0.00
   -8    2    3      3.21      0.00
   -7    2    3      4.40      0.00
   -6    2    3      3.48      0.00
   -5    2    3      0.71      0.00
   -4    2    3      1.35      0.00
   -3    2    3     -7.67      0.00
   -2    2    3    -19.19      0.00
   -1    2    3    -48.48      0.00
    0    2    3    -27.88      0.00
    1    2    3    -12.49      0.00
    2    2    3     14.63      0.00
    3    2    3      7.64      0.00
    4    2    3      8.88      0.00
    5    2    3     -0.27      0.00
    6    2    3      3.16      0.00
    7    2    3      0.75      0.00
    8    2    3     -0.96      0.00
   -8    3    3      2.53      0.00
   -7    3    3      3.77      0.00
   -6    3    3     -2.02      0.00
   -5    3    3      2.36      0.00
   -4    3    3      4.78      0.00
   -3    3    3     -2.59      0.00
   -2    3    3     19.13      0.00
   -1    3    3      0.01      0.00
    0    3    3     26.38      0.00
    1    3    3     26.63      0.00
    2    3    3     14.66      0.00
    3    3    3     17.62      0.00
    4    3    3      1.91      0.00
    5    3    3      3.21      0.00
    6    3    3     -1.77      0.00
    7    3    3     -3.14      0.00
   -8    4    3     -3.37      0.00
   -7    4    3     -2.54      0.00
   -6    4    3     -4.16      0.00
   -5    4    3     -1.37      0.00
   -4    4    3      3.96      0.00
   -3    4    3      3.21      0.00
   -2    4    3     25.92      0.00
   -1    4    3     13.10      0.00
    0    4    3     34.03      0.00
    1    4    3     -3.96      0.00
    2    4    3      6.88      0.00
    3    4    3     -6.79      0.00
    4    4    3     -4.37      0.00
    5    4    3     -0.67      0.00
    6    4    3     -3.37      0.00
    7    4    3     -0.23      0.00
   -8    5    3     -2.39      0.00
   -7    5    3     -3.12      0.00
   -6    5    3      0.04      0.00
   -5    5    3     -0.66      0.00
   -4    5    3     -5.99      0.00
   -3    5    3     -2.17      0.00
   -2    5    3    -24.20      0.00
   -1    5    3     -8.68      0.00
    1    5    3    -16.48      0.00
    2    5    3      0.36      0.00
    3    5    3    -22.70      0.00
    4    5    3     -2.53      0.00
    5    5    3     -5.96      0.00
    6    5    3      1.84      0.00
    7    5    3      2.48      0.00
   -8    6    3      3.12      0.00
   -7    6    3      0.73      0.00
   -6    6    3      4.55      0.00
   -5    6    3      1.53      0.00
   -4    6    3     -5.72      0.00
   -3    6    3     -2.18      0.00
   -2    6    3    -27.70      0.00
   -1    6    3     12.68      0.00
    0    6    3    -33.32      0.00
    1    6    3     15.08      0.00
    2    6    3    -22.62      0.00
    3    6    3      3.31      0.00
    4    6    3      1.63      0.00
    5    6    3      0.82      0.00
    6    6    3      3.61      0.00
    7    6    3     -0.67      0.00
   -8    7    3      1.41      0.00
   -7    7    3      2.48      0.00
   -6    7    3      1.75      0.00
   -5    7    3     -0.54      0.00
   -4    7    3      6.95      0.00
   -3    7    3      3.53      0.00
   -2    7    3     27.17      0.00
   -1    7    3     11.34      0.00
    0    7    3     -5.09      0.00
    1    7    3      4.76      0.00
    2    7    3     -6.20      0.00
    3    7    3     22.44      0.00
    4    7    3      3.93      0.00
    5    7    3      6.58      0.00
    6    7    3     -1.86      0.00
    7    7    3     -1.89      0.00
   -8    8    3     -2.31      0.00
   -7    8    3     -0.13      0.00
   -6    8    3     -4.49      0.00
   -5    8    3     -1.30      0.00
   -4    8    3      2.72      0.00
   -3    8    3      5.96      0.00
   -2    8    3     22.08      0.00
   -1    8    3    -14.30      0.00
    0    8    3     24.24      0.00
    1    8    3    -13.17      0.00
    2    8    3     23.53      0.00
    3    8    3      0.66      0.00
    4    8    3     -1.89      0.00
    5    8    3     -0.46      0.00
    6    8    3     -3.41      0.00
    7    8    3      1.45      0.00
   -8    9    3     -0.36      0.00
   -7    9    3     -2.28      0.00
   -6    9    3     -2.19      0.00
   -5    9    3      0.82      0.00
   -4    9    3     -6.33      0.00
   -3    9    3     -2.18      0.00
   -2    9    3    -24.89      0.00
   -1    9    3     -9.51      0.00
    0    9    3      1.48      0.00
    1    9    3      1.41      0.00
    2    9    3      1.22      0.00
    3    9    3    -17.11      0.00
    4    9    3     -5.76      0.00
    5    9    3     -4.51      0.00
    6    9    3      1.84      0.00
    7    9    3      1.35      0.00
   -7   10    3      0.89      0.00
   -6   10    3      4.30      0.00
   -5   10    3      0.79      0.00
   -4   10    3      1.76      0.00
   -3   10    3    -11.16      0.00
   -2   10    3    -13.38      0.00
   -1   10    3     -1.42      0.00
    0   10    3    -14.15      0.00
    1   10    3      2.80      0.00
    2   10    3    -13.89      0.00
    3   10    3     -1.66      0.00
    4   10    3      3.50      0.00
    5   10    3      0.45      0.00
    6   10    3      2.42      0.00
    7   10    3     -1.54      0.00
   -7   11    3      2.24      0.00
   -6   11    3      1.36      0.00
   -5   11    3     -0.23      0.00
   -4   11    3      3.62      0.00
   -3   11    3      1.45      0.00
   -2   11    3     16.61      0.00
   -1   11    3      7.22      0.00
    0   11    3      5.58      0.00
    1   11    3      0.93      0.00
    2   11    3      7.35      0.00
    3   11    3     11.70      0.00
    4   11    3      6.33      0.00
    5   11    3      1.78      0.00
    6   11    3     -1.68      0.00
    7   11    3     -0.94      0.00
   -7   12    3     -1.87      0.00
   -6   12    3     -4.02      0.00
   -5   12    3      0.10      0.00
   -4   12    3     -4.68      0.00
   -3   12    3     13.70      0.00
   -2   12    3      7.48      0.00
   -1   12    3     18.70      0.00
    0   12    3     10.45      0.00
    1   12    3      5.90      0.00
    2   12    3      3.32      0.00
    3   12    3     -0.85      0.00
    4   12    3     -4.51      0.00
    5   12    3     -0.82      0.00
    6   12    3     -1.07      0.00
   -7   13    3     -1.76      0.00
   -6   13    3     -0.36      0.00
   -5   13    3     -0.63      0.00
   -4   13    3     -0.34      0.00
   -3   13    3     -2.48      0.00
   -2   13    3     -5.59      0.00
   -1   13    3     -6.57      0.00
    0   13    3    -10.03      0.00
    1   13    3     -8.29      0.00
    2   13    3    -12.22      0.00
    3   13    3     -9.36      0.00
    4   13    3     -5.16      0.00
    5   13    3     -0.23      0.00
    6   13    3      1.13      0.00
   -7   14    3      1.91      0.00
   -6   14    3      3.16      0.00
   -5   14    3     -0.90      0.00
   -4   14    3      5.05      0.00
   -3   14    3    -12.24      0.00
   -2   14    3     -7.15      0.00
   -1   14    3    -26.25      0.00
    0   14    3    -13.58      0.00
    1   14    3     -7.75      0.00
    2   14    3      2.24      0.00
    3   14    3      4.38      0.00
    4   14    3      4.23      0.00
    5   14    3      0.98      0.00
    6   14    3      0.18      0.00
   -6   15    3      0.00      0.00
   -5   15    3      0.72      0.00
   -4   15    3     -1.13      0.00
   -3   15    3      3.38      0.00
   -2   15    3     -2.30      0.00
   -1   15    3      7.37      0.00
    0   15    3     10.05      0.00
    1   15    3     14.67      0.00
    2   15    3     12.15      0.00
    3   15    3      8.83      0.00
    4   15    3      3.78      0.00
    5   15    3     -0.27      0.00
    6   15    3     -0.29      0.00
   -6   16    3     -1.73      0.00
   -5   16    3      0.81      0.00
   -4   16    3     -3.27      0.00
   -3   16    3      8.55      0.00
   -2   16    3     10.09      0.00
   -1   16    3     22.63      0.00
    0   16    3     18.12      0.00
    1   16    3      5.06      0.00
    2   16    3     -2.57      0.00
    3   16    3     -6.07      0.00
    4   16    3     -3.27      0.00
    5   16    3     -0.66      0.00
   -6   17    3     -0.14      0.00
   -5   17    3      0.32      0.00
   -4   17    3      0.33      0.00
   -3   17    3     -2.74      0.00
   -2   17    3      3.34      0.00
   -1   17    3     -7.77      0.00
    0   17    3     -7.26      0.00
    1   17    3    -15.77      0.00
    2   17    3     -9.72      0.00
    3   17    3     -8.28      0.00
    4   17    3     -2.86      0.00
    5   17    3      0.33      0.00
   -5   18    3     -0.09      0.00
   -4   18    3      0.81      0.00
   -3   18    3     -5.32      0.00
   -2   18    3    -11.06      0.00
   -1   18    3    -14.22      0.00
    0   18    3    -18.56      0.00
    1   18    3     -2.18      0.00
    2   18    3      0.38      0.00
    3   18    3      4.88      0.00
    4   18    3      2.50      0.00
    5   18    3      0.18      0.00
   -5   19    3     -1.36      0.00
   -4   19    3      0.91      0.00
   -3   19    3      1.36      0.00
   -2   19    3      0.43      0.00
   -1   19    3      6.06      0.00
    0   19    3      4.83      0.00
    1   19    3     11.42      0.00
    2   19    3      6.87      0.00
    3   19    3      7.24      0.00
    4   19    3      1.65      0.00
   -4   20    3      0.53      0.00
   -3   20    3      3.53      0.00
   -2   20    3      7.59      0.00
   -1   20    3      7.91      0.00
    0   20    3     14.00      0.00
    1   20    3      0.80      0.00
    2   20    3      1.38      0.00
    3   20    3     -1.99      0.00
    4   20    3     -1.81      0.00
   -4   21    3     -1.03      0.00
   -3   21    3     -0.41      0.00
   -2   21    3     -3.61      0.00
   -1   21    3     -3.13      0.00
    0   21    3     -3.69      0.00
    1   21    3     -5.32      0.00
    2   21    3     -4.14      0.00
    3   21    3     -5.16      0.00
   -3   22    3     -2.22      0.00
   -2   22    3     -2.63      0.00
   -1   22    3     -4.93      0.00
    0   22    3     -7.77      0.00
    1   22    3     -0.42      0.00
    2   22    3     -1.31      0.00
   -2   23    3      3.23      0.00
   -1   23    3      1.15      0.00
    0   23    3      2.37      0.00
    1   23    3      1.29      0.00
   -8    0    4     -3.24      0.00
   -7    0    4     -8.38      0.00
   -6    0    4      0.48      0.00
   -5    0    4     -7.09      0.00
   -4    0    4      1.35      0.00
   -3    0    4     13.67      0.00
   -2    0    4      7.68      0.00
   -1    0    4     68.31      0.00
    0    0    4     -9.50      0.00
    1    0    4     14.20      0.00
    2    0    4    -36.43      0.00
    3    0    4    -12.05      0.00
    4    0    4     -4.90      0.00
    5    0    4     -0.63      0.00
    6    0    4      0.37      0.00
    7    0    4      0.30      0.00
   -8    1    4     -1.92      0.00
   -7    1    4     -0.26      0.00
   -6    1    4      0.92      0.00
   -5    1    4     -3.60      0.00
   -4    1    4      1.02      0.00
   -3    1    4     -5.33      0.00
   -2    1    4     10.73      0.00
   -1    1    4    -11.00      0.00
    0    1    4    -20.06      0.00
    1    1    4    -32.63      0.00
    2    1    4    -24.57      0.00
    3    1    4     -7.98      0.00
    4    1    4     -2.01      0.00
    5    1    4      0.68      0.00
    6    1    4      3.73      0.00
    7    1    4      2.94      0.00
   -8    2    4      3.45      0.00
   -7    2    4      7.56      0.00
   -6    2    4      0.25      0.00
   -5    2    4      6.83      0.00
   -4    2    4     -2.91      0.00
   -3    2    4    -12.11      0.00
   -2    2    4     -9.31      0.00
   -1    2    4    -54.33      0.00
    0    2    4      3.93      0.00
    1    2    4     -8.04      0.00
    2    2    4     25.78      0.00
    3    2    4     12.76      0.00
    4    2    4      2.48      0.00
    5    2    4      1.98      0.00
    6    2    4     -0.49      0.00
    7    2    4     -0.14      0.00
   -8    3    4      1.88      0.00
   -7    3    4      1.15      0.00
   -6    3    4     -0.85      0.00
   -5    3    4      2.27      0.00
   -4    3    4      1.86      0.00
   -3    3    4      4.34      0.00
   -2    3    4      1.47      0.00
   -1    3    4      2.94      0.00
    0    3    4     15.80      0.00
    1    3    4     15.95      0.00
    2    3    4     23.70      0.00
    3    3    4      8.27      0.00
    4    3    4      5.55      0.00
    5    3    4      0.79      0.00
    6    3    4     -3.76      0.00
    7    3    4     -2.38      0.00
   -8    4    4     -3.59      0.00
   -7    4    4     -5.55      0.00
   -6    4    4     -1.91      0.00
   -5    4    4     -6.01      0.00
   -4    4    4      5.17      0.00
   -3    4    4      9.57      0.00
   -2    4    4     11.82      0.00
   -1    4    4     24.75      0.00
    0    4    4      5.87      0.00
    1    4    4     -4.16      0.00
    2    4    4     -3.01      0.00
    3    4    4    -12.99      0.00
    4    4    4      2.41      0.00
    5    4    4     -4.58      0.00
    6    4    4      0.55      0.00
    7    4    4      0.03      0.00
   -8    5    4     -1.42      0.00
   -7    5    4     -1.98      0.00
   -6    5    4      0.17      0.00
   -5    5    4     -0.85      0.00
   -4    5    4     -4.47      0.00
   -3    5    4     -3.95      0.00
   -2    5    4    -15.43      0.00
   -1    5    4      5.61      0.00
    0    5    4    -10.88      0.00
    1    5    4      6.08      0.00
    2    5    4    -21.21      0.00
    3    5    4     -9.50      0.00
    4    5    4     -9.04      0.00
    5    5    4     -3.01      0.00
    6    5    4      3.90      0.00
    7    5    4      1.51      0.00
   -8    6    4      3.05      0.00
   -7    6    4      3.49      0.00
   -6    6    4      3.42      0.00
   -5    6    4      4.88      0.00
   -4    6    4     -4.52      0.00
   -3    6    4     -9.59      0.00
   -2    6    4    -11.35      0.00
   -1    6    4     -2.69      0.00
    0    6    4     -8.78      0.00
    1    6    4     10.66      0.00
    2    6    4    -13.73      0.00
    3    6    4     10.01      0.00
    4    6    4     -5.33      0.00
    5    6    4      5.88      0.00
    6    6    4     -0.26      0.00
    7    6    4     -0.38      0.00
   -8    7    4      0.57      0.00
   -7    7    4      2.12      0.00
   -6    7    4      0.83      0.00
   -5    7    4      0.25      0.00
   -4    7    4      4.33      0.00
   -3    7    4      5.00      0.00
   -2    7    4     20.97      0.00
   -1    7    4     -6.98      0.00
    0    7    4      7.05      0.00
    1    7    4    -19.01      0.00
    2    7    4     17.84      0.00
    3    7    4     10.67      0.00
    4    7    4     10.25      0.00
    5    7    4      4.23      0.00
    6    7    4     -4.09      0.00
    7    7    4     -0.62      0.00
   -8    8    4     -1.90      0.00
   -7    8    4     -2.55      0.00
   -6    8    4     -4.08      0.00
   -5    8    4     -4.06      0.00
   -4    8    4      1.33      0.00
   -3    8    4     12.21      0.00
   -2    8    4      7.74      0.00
   -1    8    4     -0.69      0.00
    0    8    4      3.48      0.00
    1    8    4     -6.64      0.00
    2    8    4     14.69      0.00
    3    8    4     -4.91      0.00
    4    8    4      4.29      0.00
    5    8    4     -5.10      0.00
    6    8    4     -0.02      0.00
    7    8    4      0.87      0.00
   -7    9    4     -1.67      0.00
   -6    9    4     -1.11      0.00
   -5    9    4     -0.47      0.00
   -4    9    4     -1.72      0.00
   -3    9    4     -6.96      0.00
   -2    9    4    -15.91      0.00
   -1    9    4      0.49      0.00
    0    9    4     -3.94      0.00
    1    9    4     16.52      0.00
    2    9    4    -15.46      0.00
    3    9    4    -10.36      0.00
    4    9    4     -9.52      0.00
    5    9    4     -3.32      0.00
    6    9    4      3.96      0.00
    7    9    4      0.03      0.00
   -7   10    4      2.83      0.00
   -6   10    4      4.06      0.00
   -5   10    4      3.60      0.00
   -4   10    4      1.17      0.00
   -3   10    4    -13.91      0.00
   -2   10    4     -4.78      0.00
   -1   10    4     -8.73      0.00
    0   10    4      1.97      0.00
    1   10    4     -2.14      0.00
    2   10    4     -4.93      0.00
    3   10    4      1.83      0.00
    4   10    4     -1.03      0.00
    5   10    4      3.41      0.00
    6   10    4     -0.14      0.00
    7   10    4     -0.94      0.00
   -7   11    4      0.83      0.00
   -6   11    4      0.50      0.00
   -5   11    4      1.18      0.00
   -4   11    4     -1.67      0.00
   -3   11    4      8.95      0.00
   -2   11    4      4.94      0.00
   -1   11    4      8.20      0.00
    0   11    4      2.63      0.00
    1   11    4     -4.13      0.00
    2   11    4     14.54      0.00
    3   11    4      9.17      0.00
    4   11    4      7.49      0.00
    5   11    4      1.38      0.00
    6   11    4     -3.22      0.00
   -7   12    4     -3.13      0.00
   -6   12    4     -3.70      0.00
   -5   12    4     -2.99      0.00
   -4   12    4     -1.35      0.00
   -3   12    4     12.00      0.00
   -2   12    4      5.94      0.00
   -1   12    4     18.96      0.00
    0   12    4     -1.01      0.00
    1   12    4      7.08      0.00
    2   12    4     -4.56      0.00
    3   12    4     -2.93      0.00
    4   12    4     -1.65      0.00
    5   12    4     -1.93      0.00
    6   12    4      0.50      0.00
   -7   13    4      0.10      0.00
   -6   13    4      0.06      0.00
   -5   13    4     -1.89      0.00
   -4   13    4      4.02      0.00
   -3   13    4     -9.66      0.00
   -2   13    4      4.80      0.00
   -1   13    4    -13.19      0.00
    0   13    4     -4.36      0.00
    1   13    4     -8.15      0.00
    2   13    4    -13.99      0.00
    3   13    4     -8.13      0.00
    4   13    4     -5.01      0.00
    5   13    4     -0.11      0.00
    6   13    4      1.93      0.00
   -6   14    4      2.91      0.00
   -5   14    4      2.09      0.00
   -4   14    4      0.22      0.00
   -3   14    4     -7.62      0.00
   -2   14    4    -10.68      0.00
   -1   14    4    -22.14      0.00
    0   14    4     -5.53      0.00
    1   14    4     -5.60      0.00
    2   14    4      7.97      0.00
    3   14    4      6.08      0.00
    4   14    4      2.67      0.00
    5   14    4      0.80      0.00
    6   14    4     -0.45      0.00
   -6   15    4      0.02      0.00
   -5   15    4      1.80      0.00
   -4   15    4     -4.04      0.00
   -3   15    4      7.99      0.00
   -2   15    4     -7.88      0.00
   -1   15    4     12.68      0.00
    0   15    4      7.48      0.00
    1   15    4     14.13      0.00
    2   15    4     13.16      0.00
    3   15    4      6.93      0.00
    4   15    4      3.38      0.00
    5   15    4     -0.27      0.00
   -6   16    4     -1.73      0.00
   -5   16    4     -1.14      0.00
   -4   16    4      0.64      0.00
   -3   16    4      4.08      0.00
   -2   16    4     14.43      0.00
   -1   16    4     17.94      0.00
    0   16    4     11.84      0.00
    1   16    4      1.65      0.00
    2   16    4     -6.33      0.00
    3   16    4     -7.84      0.00
    4   16    4     -2.55      0.00
    5   16    4      0.03      0.00
   -6   17    4     -0.37      0.00
   -5   17    4     -0.66      0.00
   -4   17    4      2.09      0.00
   -3   17    4     -4.94      0.00
   -2   17    4      4.50      0.00
   -1   17    4     -8.75      0.00
    0   17    4     -9.12      0.00
    1   17    4    -13.16      0.00
    2   17    4    -11.90      0.00
    3   17    4     -5.59      0.00
    4   17    4     -2.61      0.00
    5   17    4      0.20      0.00
   -5   18    4      0.28      0.00
   -4   18    4     -0.68      0.00
   -3   18    4     -3.06      0.00
   -2   18    4    -12.92      0.00
   -1   18    4    -11.50      0.00
    0   18    4    -12.96      0.00
    1   18    4      0.53      0.00
    2   18    4      2.88      0.00
    3   18    4      7.01      0.00
    4   18    4      1.83      0.00
   -5   19    4     -0.52      0.00
   -4   19    4     -0.12      0.00
   -3   19    4      2.75      0.00
   -2   19    4      0.13      0.00
   -1   19    4      4.77      0.00
    0   19    4      8.31      0.00
    1   19    4      8.12      0.00
    2   19    4      9.59      0.00
    3   19    4      4.74      0.00
    4   19    4      1.58      0.00
   -4   20    4      0.21      0.00
   -3   20    4      3.12      0.00
   -2   20    4      7.00      0.00
   -1   20    4      7.28      0.00
    0   20    4      8.91      0.00
    1   20    4     -0.46      0.00
    2   20    4     -0.11      0.00
    3   20    4     -4.43      0.00
   -4   21    4     -0.48      0.00
   -3   21    4     -1.89      0.00
   -2   21    4     -1.78      0.00
   -1   21    4     -2.53      0.00
    0   21    4     -5.79      0.00
    1   21    4     -3.07      0.00
    2   21    4     -6.03      0.00
    3   21    4     -3.82      0.00
   -3   22    4     -2.23      0.00
   -2   22    4     -1.72      0.00
   -1   22    4     -5.00      0.00
    0   22    4     -3.83      0.00
    1   22    4     -0.15      0.00
    2   22    4     -0.76      0.00
   -2   23    4      0.90      0.00
   -1   23    4      1.51      0.00
    0   23    4      2.68      0.00
    1   23    4      0.49      0.00
   -8    0    5     -3.63      0.00
   -7    0    5     -6.12      0.00
   -6    0    5     -2.57      0.00
   -5    0    5     -5.17      0.00
   -4    0    5      6.21      0.00
   -3    0    5      5.23      0.00
   -2    0    5     33.16      0.00
   -1    0    5     33.29      0.00
    0    0    5      6.71      0.00
    1    0    5     -9.04      0.00
    2    0    5    -35.65      0.00
    3    0    5     -8.78      0.00
    4    0    5     -6.41      0.00
    5    0    5      4.95      0.00
    6    0    5      1.07      0.00
    7    0    5      1.28      0.00
   -8    1    5     -0.52      0.00
   -7    1    5      3.28      0.00
   -6    1    5     -1.99      0.00
   -5    1    5      3.91      0.00
   -4    1    5     -5.95      0.00
   -3    1    5     -1.13      0.00
   -2    1    5     17.66      0.00
   -1    1    5    -23.83      0.00
    0    1    5     10.98      0.00
    1    1    5    -49.42      0.00
    2    1    5     -2.68      0.00
    3    1    5    -12.75      0.00
    4    1    5      0.02      0.00
    5    1    5      2.65      0.00
    6    1    5      1.96      0.00
    7    1    5      3.16      0.00
   -8    2    5      3.62      0.00
   -7    2    5      5.89      0.00
   -6    2    5      2.95      0.00
   -5    2    5      4.72      0.00
   -4    2    5     -6.26      0.00
   -3    2    5     -6.21      0.00
   -2    2    5    -29.47      0.00
   -1    2    5    -27.50      0.00
    0    2    5     -6.75      0.00
    1    2    5      8.07      0.00
    2    2    5     29.39      0.00
    3    2    5      7.34      0.00
    4    2    5      5.56      0.00
    5    2    5     -3.58      0.00
    6    2    5     -1.15      0.00
    7    2    5     -1.05      0.00
   -8    3    5      0.27      0.00
   -7    3    5     -1.68      0.00
   -6    3    5      1.13      0.00
   -5    3    5     -4.29      0.00
   -4    3    5      8.14      0.00
   -3    3    5     -0.44      0.00
   -2    3    5     -4.91      0.00
   -1    3    5      9.56      0.00
    0    3    5     -6.46      0.00
    1    3    5     27.39      0.00
    2    3    5      9.93      0.00
    3    3    5      9.97      0.00
    4    3    5      6.33      0.00
    5    3    5     -2.90      0.00
    6    3    5     -1.43      0.00
    7    3    5     -2.89      0.00
   -8    4    5     -3.29      0.00
   -7    4    5     -5.14      0.00
   -6    4    5     -3.96      0.00
   -5    4    5     -3.66      0.00
   -4    4    5      5.75      0.00
   -3    4    5      8.54      0.00
   -2    4    5     21.02      0.00
   -1    4    5     14.96      0.00
    0    4    5      5.06      0.00
    1    4    5     -5.05      0.00
    2    4    5    -15.30      0.00
    3    4    5     -3.79      0.00
    4    4    5     -3.52      0.00
    5    4    5      0.58      0.00
    6    4    5      1.22      0.00
    7    4    5      0.70      0.00
   -8    5    5      0.14      0.00
   -7    5    5      0.00      0.00
   -6    5    5     -0.56      0.00
   -5    5    5      4.21      0.00
   -4    5    5     -8.85      0.00
   -3    5    5      0.47      0.00
   -2    5    5     -9.03      0.00
   -1    5    5      5.15      0.00
    0    5    5      2.29      0.00
    1    5    5     -0.32      0.00
    2    5    5    -16.56      0.00
    3    5    5     -8.30      0.00
    4    5    5    -12.94      0.00
    5    5    5      2.38      0.00
    6    5    5      1.10      0.00
    7    5    5      2.19      0.00
   -8    6    5      2.35      0.00
   -7    6    5      3.96      0.00
   -6    6    5      5.14      0.00
   -5    6    5      2.73      0.00
   -4    6    5     -4.07      0.00
   -3    6    5    -10.91      0.00
   -2    6    5    -13.10      0.00
   -1    6    5     -4.65      0.00
    0    6    5     -0.42      0.00
    1    6    5      0.38      0.00
    2    6    5      3.50      0.00
    3    6    5     -0.37      0.00
    4    6    5      1.76      0.00
    5    6    5      1.79      0.00
    6    6    5     -1.17      0.00
    7    6    5     -0.63      0.00
   -8    7    5     -0.52      0.00
   -7    7    5      0.60      0.00
   -6    7    5      0.60      0.00
   -5    7    5     -3.36      0.00
   -4    7    5      6.19      0.00
   -3    7    5      2.36      0.00
   -2    7    5     13.86      0.00
   -1    7    5     -8.13      0.00
    0    7    5     -2.97      0.00
    1    7    5    -12.95      0.00
    2    7    5     16.43      0.00
    3    7    5      9.55      0.00
    4    7    5     15.07      0.00
    5    7    5     -1.29      0.00
    6    7    5     -1.36      0.00
    7    7    5     -1.17      0.00
   -8    8    5     -1.22      0.00
   -7    8    5     -2.98      0.00
   -6    8    5     -5.79      0.00
   -5    8    5     -2.49      0.00
   -4    8    5      2.20      0.00
   -3    8    5     11.84      0.00
   -2    8    5      9.43      0.00
   -1    8    5      1.18      0.00
    0    8    5     -3.71      0.00
    1    8    5      4.02      0.00
    2    8    5     -0.58      0.00
    3    8    5      3.33      0.00
    4    8    5     -1.66      0.00
    5    8    5     -2.28      0.00
    6    8    5      1.24      0.00
    7    8    5      0.66      0.00
   -7    9    5     -0.19      0.00
   -6    9    5     -0.34      0.00
   -5    9    5      2.22      0.00
   -4    9    5     -2.17      0.00
   -3    9    5     -5.83      0.00
   -2    9    5     -9.07      0.00
   -1    9    5     -0.02      0.00
    0    9    5      7.00      0.00
    1    9    5      7.63      0.00
    2    9    5    -11.42      0.00
    3    9    5    -11.59      0.00
    4    9    5    -12.86      0.00
    5    9    5      0.87      0.00
    6    9    5      1.71      0.00
   -7   10    5      2.46      0.00
   -6   10    5      5.74      0.00
   -5   10    5      2.64      0.00
   -4   10    5     -1.75      0.00
   -3   10    5    -10.02      0.00
   -2   10    5    -10.93      0.00
   -1   10    5     -3.09      0.00
    0   10    5      2.84      0.00
    1   10    5     -5.48      0.00
    2   10    5      4.58      0.00
    3   10    5     -3.14      0.00
    4   10    5      2.82      0.00
    5   10    5      1.40      0.00
    6   10    5     -1.48      0.00
   -7   11    5     -0.65      0.00
   -6   11    5     -0.52      0.00
   -5   11    5     -1.12      0.00
   -4   11    5     -0.62      0.00
   -3   11    5      7.22      0.00
   -2   11    5      0.94      0.00
   -1   11    5     10.00      0.00
    0   11    5     -8.12      0.00
    1   11    5      6.07      0.00
    2   11    5      7.27      0.00
    3   11    5     12.03      0.00
    4   11    5      8.66      0.00
    5   11    5     -1.15      0.00
    6   11    5     -1.53      0.00
   -7   12    5     -1.87      0.00
   -6   12    5     -5.21      0.00
   -5   12    5     -2.57      0.00
   -4   12    5      2.83      0.00
   -3   12    5      5.73      0.00
   -2   12    5     16.03      0.00
   -1   12    5      6.69      0.00
    0   12    5      2.90      0.00
    1   12    5      2.96      0.00
    2   12    5     -9.02      0.00
    3   12    5     -0.37      0.00
    4   12    5     -3.65      0.00
    5   12    5     -0.33      0.00
    6   12    5      1.47      0.00
   -7   13    5      1.18      0.00
   -6   13    5      1.12      0.00
   -5   13    5      0.17      0.00
   -4   13    5      1.49      0.00
   -3   13    5     -5.63      0.00
   -2   13    5      3.85      0.00
   -1   13    5    -14.10      0.00
    0   13    5      2.95      0.00
    1   13    5    -15.98      0.00
    2   13    5     -6.75      0.00
    3   13    5    -10.38      0.00
    4   13    5     -4.67      0.00
    5   13    5      1.17      0.00
    6   13    5      0.85      0.00
   -6   14    5      4.15      0.00
   -5   14    5      2.15      0.00
   -4   14    5     -3.89      0.00
   -3   14    5     -1.73      0.00
   -2   14    5    -20.63      0.00
   -1   14    5     -9.09      0.00
    0   14    5     -9.25      0.00
    1   14    5      1.35      0.00
    2   14    5     10.32      0.00
    3   14    5      4.42      0.00
    4   14    5      3.52      0.00
    5   14    5     -0.42      0.00
   -6   15    5     -0.84      0.00
   -5   15    5      0.26      0.00
   -4   15    5     -1.01      0.00
   -3   15    5      2.41      0.00
   -2   15    5     -2.63      0.00
   -1   15    5     11.24      0.00
    0   15    5      4.99      0.00
    1   15    5     17.91      0.00
    2   15    5      8.47      0.00
    3   15    5      7.35      0.00
    4   15    5      2.46      0.00
    5   15    5     -0.68      0.00
   -6   16    5     -2.60      0.00
   -5   16    5     -1.43      0.00
   -4   16    5      3.52      0.00
   -3   16    5      0.71      0.00
   -2   16    5     20.32      0.00
   -1   16    5      9.28      0.00
    0   16    5     11.99      0.00
    1   16    5     -3.75      0.00
    2   16    5     -9.04      0.00
    3   16    5     -6.06      0.00
    4   16    5     -2.91      0.00
    5   16    5      0.80      0.00
   -5   17    5     -0.12      0.00
   -4   17    5      0.18      0.00
   -3   17    5     -0.27      0.00
   -2   17    5     -1.52      0.00
   -1   17    5     -5.73      0.00
    0   17    5     -9.71      0.00
    1   17    5    -14.18      0.00
    2   17    5     -9.83      0.00
    3   17    5     -4.31      0.00
    4   17    5     -1.87      0.00
    5   17    5      0.14      0.00
   -5   18    5      0.51      0.00
   -4   18    5     -1.97      0.00
   -3   18    5     -2.00      0.00
   -2   18    5    -14.50      0.00
   -1   18    5     -7.89      0.00
    0   18    5     -9.84      0.00
    1   18    5      2.90      0.00
    2   18    5      6.35      0.00
    3   18    5      5.26      0.00
    4   18    5      1.93      0.00
   -5   19    5     -0.07      0.00
   -4   19    5      0.14      0.00
   -3   19    5      0.57      0.00
   -2   19    5      3.46      0.00
   -1   19    5      2.31      0.00
    0   19    5      8.99      0.00
    1   19    5      8.51      0.00
    2   19    5      9.08      0.00
    3   19    5      2.47      0.00
    4   19    5      1.53      0.00
   -4   20    5      0.55      0.00
   -3   20    5      2.66      0.00
   -2   20    5      7.20      0.00
   -1   20    5      5.92      0.00
    0   20    5      5.04      0.00
    1   20    5     -0.77      0.00
    2   20    5     -3.19      0.00
    3   20    5     -3.46      0.00
   -3   21    5     -1.58      0.00
   -2   21    5     -2.08      0.00
   -1   21    5     -1.74      0.00
    0   21    5     -5.10      0.00
    1   21    5     -3.77      0.00
    2   21    5     -6.05      0.00
   -2   22    5     -2.61      0.00
   -1   22    5     -3.64      0.00
    0   22    5     -1.24      0.00
    1   22    5     -0.36      0.00
   -1   23    5      1.55      0.00
    0   23    5      1.41      0.00
   -8    0    6     -2.44      0.00
   -7    0    6     -4.31      0.00
   -6    0    6     -3.95      0.00
   -5    0    6      1.49      0.00
   -4    0    6      0.92      0.00
   -3    0    6     13.53      0.00
   -2    0    6     34.84      0.00
   -1    0    6     16.55      0.00
    0    0    6     25.13      0.00
    1    0    6    -36.55      0.00
    2    0    6    -12.31      0.00
    3    0    6    -19.54      0.00
    4    0    6      2.22      0.00
    5    0    6      5.18      0.00
    6    0    6      1.72      0.00
    7    0    6      2.31      0.00
   -8    1    6      0.49      0.00
   -7    1    6      3.72      0.00
   -6    1    6      1.19      0.00
   -5    1    6      2.76      0.00
   -4    1    6     -6.26      0.00
   -3    1    6      4.08      0.00
   -2    1    6      0.01      0.00
   -1    1    6     -4.71      0.00
    0    1    6     -8.49      0.00
    1    1    6    -31.29      0.00
    2    1    6     -2.29      0.00
    3    1    6    -12.79      0.00
    4    1    6      5.02      0.00
    5    1    6     -3.24      0.00
    6    1    6      3.77      0.00
    7    1    6      1.27      0.00
   -8    2    6      2.19      0.00
   -7    2    6      4.66      0.00
   -6    2    6      3.86      0.00
   -5    2    6     -1.65      0.00
   -4    2    6     -0.46      0.00
   -3    2    6    -15.57      0.00
   -2    2    6    -28.42      0.00
   -1    2    6    -16.71      0.00
    0    2    6    -20.18      0.00
    1    2    6     29.21      0.00
    2    2    6     11.07      0.00
    3    2    6     15.56      0.00
    4    2    6     -0.66      0.00
    5    2    6     -4.70      0.00
    6    2    6     -1.35      0.00
    7    2    6     -2.18      0.00
   -8    3    6     -0.38      0.00
   -7    3    6     -2.63      0.00
   -6    3    6     -1.86      0.00
   -5    3    6     -2.73      0.00
   -4    3    6      6.87      0.00
   -3    3    6     -2.81      0.00
   -2    3    6      5.80      0.00
   -1    3    6     -4.05      0.00
    0    3    6      8.29      0.00
    1    3    6     16.28      0.00
    2    3    6      8.45      0.00
    3    3    6     12.21      0.00
    4    3    6      0.89      0.00
    5    3    6      2.15      0.00
    6    3    6     -2.89      0.00
    7    3    6     -1.26      0.00
   -8    4    6     -1.42      0.00
   -7    4    6     -5.04      0.00
   -6    4    6     -3.98      0.00
   -5    4    6      1.80      0.00
   -4    4    6     -0.34      0.00
   -3    4    6     19.17      0.00
   -2    4    6     15.02      0.00
   -1    4    6     15.97      0.00
    0    4    6      8.61      0.00
    1    4    6    -12.90      0.00
    2    4    6     -7.29      0.00
    3    4    6     -7.08      0.00
    4    4    6     -2.19      0.00
    5    4    6      3.31      0.00
    6    4    6      0.58      0.00
    7    4    6      1.88      0.00
   -8    5    6      0.19      0.00
   -7    5    6      1.44      0.00
   -6    5    6      2.36      0.00
   -5    5    6      2.18      0.00
   -4    5    6     -5.71      0.00
   -3    5    6     -0.35      0.00
   -2    5    6    -11.49      0.00
   -1    5    6     11.99      0.00
    0    5    6     -5.71      0.00
    1    5    6      1.65      0.00
    2    5    6    -14.13      0.00
    3    5    6    -12.89      0.00
    4    5    6     -7.43      0.00
    5    5    6     -1.45      0.00
    6    5    6      1.97      0.00
    7    5    6      0.92      0.00
   -8    6    6      0.40      0.00
   -7    6    6      4.53      0.00
   -6    6    6      4.53      0.00
   -5    6    6     -1.26      0.00
   -4    6    6      0.37      0.00
   -3    6    6    -20.18      0.00
   -2    6    6     -5.29      0.00
   -1    6    6    -12.61      0.00
    0    6    6      1.71      0.00
    1    6    6     -0.66      0.00
    2    6    6      2.08      0.00
    3    6    6      0.39      0.00
    4    6    6      3.65      0.00
    5    6    6     -1.48      0.00
    6    6    6     -0.17      0.00
    7    6    6     -1.50      0.00
   -8    7    6     -0.14      0.00
   -7    7    6     -0.79      0.00
   -6    7    6     -2.54      0.00
   -5    7    6     -1.18      0.00
   -4    7    6      2.29      0.00
   -3    7    6      4.38      0.00
   -2    7    6     12.25      0.00
   -1    7    6    -11.48      0.00
    0    7    6      0.19      0.00
    1    7    6     -9.10      0.00
    2    7    6     13.81      0.00
    3    7    6     15.21      0.00
    4    7    6     10.05      0.00
    5    7    6      1.49      0.00
    6    7    6     -1.53      0.00
   -7    8    6     -3.39      0.00
   -6    8    6     -4.85      0.00
   -5    8    6      0.00      0.00
   -4    8    6      0.64      0.00
   -3    8    6     17.48      0.00
   -2    8    6      4.04      0.00
   -1    8    6      7.33      0.00
    0    8    6     -4.08      0.00
    1    8    6      4.17      0.00
    2    8    6      1.60      0.00
    3    8    6      1.37      0.00
    4    8    6     -3.57      0.00
    5    8    6      0.23      0.00
    6    8    6      0.48      0.00
   -7    9    6      0.63      0.00
   -6    9    6      3.07      0.00
   -5    9    6      0.28      0.00
   -4    9    6      0.90      0.00
   -3    9    6     -6.59      0.00
   -2    9    6     -8.82      0.00
   -1    9    6      4.23      0.00
    0    9    6      4.37      0.00
    1    9    6      3.48      0.00
    2    9    6     -9.17      0.00
    3    9    6    -16.86      0.00
    4    9    6     -8.47      0.00
    5    9    6     -1.31      0.00
    6    9    6      1.28      0.00
   -7   10    6      2.27      0.00
   -6   10    6      4.48      0.00
   -5   10    6      1.16      0.00
   -4   10    6     -2.17      0.00
   -3   10    6    -12.57      0.00
   -2   10    6     -9.10      0.00
   -1   10    6     -3.22      0.00
    0   10    6     -1.21      0.00
    1   10    6      0.59      0.00
    2   10    6     -1.74      0.00
    3   10    6      1.17      0.00
    4   10    6      3.03      0.00
    5   10    6     -0.08      0.00
    6   10    6     -1.03      0.00
   -7   11    6     -0.66      0.00
   -6   11    6     -3.97      0.00
   -5   11    6      0.36      0.00
   -4   11    6     -1.85      0.00
   -3   11    6      5.28      0.00
   -2   11    6      5.17      0.00
   -1   11    6      2.87      0.00
    0   11    6     -2.69      0.00
    1   11    6      6.61      0.00
    2   11    6      5.98      0.00
    3   11    6     15.66      0.00
    4   11    6      4.95      0.00
    5   11    6      0.60      0.00
    6   11    6     -0.84      0.00
   -7   12    6     -1.23      0.00
   -6   12    6     -3.73      0.00
   -5   12    6     -1.55      0.00
   -4   12    6      3.50      0.00
   -3   12    6      7.64      0.00
   -2   12    6     15.57      0.00
   -1   12    6      2.84      0.00
    0   12    6      7.99      0.00
    1   12    6     -7.12      0.00
    2   12    6     -0.78      0.00
    3   12    6     -5.49      0.00
    4   12    6     -2.25      0.00
    5   12    6      0.52      0.00
    6   12    6      1.05      0.00
   -7   13    6      0.57      0.00
   -6   13    6      4.11      0.00
   -5   13    6     -0.68      0.00
   -4   13    6      1.03      0.00
   -3   13    6     -1.55      0.00
   -2   13    6     -4.29      0.00
   -1   13    6     -5.43      0.00
    0   13    6     -5.30      0.00
    1   13    6    -12.52      0.00
    2   13    6     -6.59      0.00
    3   13    6    -11.84      0.00
    4   13    6     -1.88      0.00
    5   13    6     -0.07      0.00
   -6   14    6      2.84      0.00
   -5   14    6      1.32      0.00
   -4   14    6     -3.88      0.00
   -3   14    6     -4.93      0.00
   -2   14    6    -18.36      0.00
   -1   14    6     -5.96      0.00
    0   14    6    -10.81      0.00
    1   14    6     10.44      0.00
    2   14    6      3.93      0.00
    3   14    6      8.23      0.00
    4   14    6      1.43      0.00
    5   14    6     -0.91      0.00
   -6   15    6     -2.83      0.00
   -5   15    6      0.53      0.00
   -4   15    6     -0.03      0.00
   -3   15    6     -1.49      0.00
   -2   15    6      5.81      0.00
   -1   15    6      3.98      0.00
    0   15    6     13.32      0.00
    1   15    6     12.96      0.00
    2   15    6      8.46      0.00
    3   15    6      7.36      0.00
    4   15    6      0.54      0.00
    5   15    6      0.05      0.00
   -6   16    6     -1.76      0.00
   -5   16    6     -0.84      0.00
   -4   16    6      3.06      0.00
   -3   16    6      5.00      0.00
   -2   16    6     15.10      0.00
   -1   16    6      9.53      0.00
    0   16    6      8.97      0.00
    1   16    6     -9.33      0.00
    2   16    6     -6.15      0.00
    3   16    6     -7.52      0.00
    4   16    6     -1.11      0.00
    5   16    6      0.99      0.00
   -5   17    6     -0.15      0.00
   -4   17    6     -0.12      0.00
   -3   17    6      1.45      0.00
   -2   17    6     -6.66      0.00
   -1   17    6     -1.75      0.00
    0   17    6    -15.30      0.00
    1   17    6    -10.64      0.00
    2   17    6     -8.88      0.00
    3   17    6     -3.92      0.00
    4   17    6     -0.63      0.00
   -5   18    6      0.35      0.00
   -4   18    6     -1.73      0.00
   -3   18    6     -5.42      0.00
   -2   18    6     -8.60      0.00
   -1   18    6    -10.19      0.00
    0   18    6     -4.97      0.00
    1   18    6      5.59      0.00
    2   18    6      6.18      0.00
    3   18    6      4.76      0.00
    4   18    6      0.98      0.00
   -4   19    6     -0.33      0.00
   -3   19    6      0.78      0.00
   -2   19    6      4.84      0.00
   -1   19    6      1.07      0.00
    0   19    6     11.05      0.00
    1   19    6      7.27      0.00
    2   19    6      7.40      0.00
    3   19    6      2.00      0.00
   -4   20    6      0.79      0.00
   -3   20    6      3.92      0.00
   -2   20    6      3.67      0.00
   -1   20    6      7.30      0.00
    0   20    6      1.48      0.00
    1   20    6     -2.15      0.00
    2   20    6     -3.95      0.00
    3   20    6     -2.21      0.00
   -3   21    6     -2.00      0.00
   -2   21    6     -1.97      0.00
   -1   21    6     -1.38      0.00
    0   21    6     -5.01      0.00
    1   21    6     -3.82      0.00
    2   21    6     -4.54      0.00
   -2   22    6     -1.79      0.00
   -1   22    6     -3.24      0.00
    0   22    6      0.09      0.00
    1   22    6      0.64      0.00
   -8    0    7     -1.79      0.00
   -7    0    7     -2.58      0.00
   -6    0    7     -1.62      0.00
   -5    0    7      1.82      0.00
   -4    0    7      3.18      0.00
   -3    0    7     14.54      0.00
   -2    0    7     25.28      0.00
   -1    0    7     20.01      0.00
    0    0    7      9.76      0.00
    1    0    7    -26.42      0.00
    2    0    7    -11.97      0.00
    3    0    7    -17.24      0.00
    4    0    7      7.32      0.00
    5    0    7      0.10      0.00
    6    0    7      5.25      0.00
    7    0    7      0.57      0.00
   -8    1    7      0.62      0.00
   -7    1    7      4.90      0.00
   -6    1    7      1.83      0.00
   -5    1    7      0.98      0.00
   -4    1    7     -2.34      0.00
   -3    1    7     -3.39      0.00
   -2    1    7     -2.01      0.00
   -1    1    7     -7.03      0.00
    0    1    7    -23.84      0.00
    1    1    7    -14.23      0.00
    2    1    7    -16.11      0.00
    3    1    7      0.74      0.00
    4    1    7     -2.58      0.00
    5    1    7     -2.18      0.00
    6    1    7      2.02      0.00
    7    1    7      0.07      0.00
   -8    2    7      1.64      0.00
   -7    2    7      2.97      0.00
   -6    2    7      1.46      0.00
   -5    2    7     -1.78      0.00
   -4    2    7     -2.85      0.00
   -3    2    7    -15.92      0.00
   -2    2    7    -19.88      0.00
   -1    2    7    -21.08      0.00
    0    2    7     -5.21      0.00
    1    2    7     18.35      0.00
    2    2    7     12.18      0.00
    3    2    7     13.21      0.00
    4    2    7     -4.70      0.00
    5    2    7     -0.29      0.00
    6    2    7     -4.50      0.00
   -8    3    7      0.11      0.00
   -7    3    7     -4.57      0.00
   -6    3    7     -1.91      0.00
   -5    3    7     -1.12      0.00
   -4    3    7      1.86      0.00
   -3    3    7      6.91      0.00
   -2    3    7      1.43      0.00
   -1    3    7      5.14      0.00
    0    3    7     15.75      0.00
    1    3    7      9.89      0.00
    2    3    7     17.04      0.00
    3    3    7      3.55      0.00
    4    3    7      5.28      0.00
    5    3    7      2.07      0.00
    6    3    7     -1.74      0.00
   -8    4    7     -1.20      0.00
   -7    4    7     -3.42      0.00
   -6    4    7     -1.41      0.00
   -5    4    7      1.30      0.00
   -4    4    7      2.77      0.00
   -3    4    7     17.66      0.00
   -2    4    7      9.24      0.00
   -1    4    7     21.61      0.00
    0    4    7     -4.53      0.00
    1    4    7     -1.04      0.00
    2    4    7    -11.23      0.00
    3    4    7     -5.00      0.00
    4    4    7     -0.29      0.00
    5    4    7      0.17      0.00
    6    4    7      2.89      0.00
   -8    5    7     -1.02      0.00
   -7    5    7      3.95      0.00
   -6    5    7      1.95      0.00
   -5    5    7      1.11      0.00
   -4    5    7     -0.29      0.00
   -3    5    7    -11.26      0.00
   -2    5    7     -0.91      0.00
   -1    5    7     -3.77      0.00
    0    5    7     -4.22      0.00
    1    5    7     -4.11      0.00
    2    5    7    -17.50      0.00
    3    5    7     -9.47      0.00
    4    5    7     -8.58      0.00
    5    5    7     -2.08      0.00
    6    5    7      1.30      0.00
   -8    6    7      0.54      0.00
   -7    6    7      3.06      0.00
   -6    6    7      1.75      0.00
   -5    6    7      0.06      0.00
   -4    6    7     -4.15      0.00
   -3    6    7    -16.37      0.00
   -2    6    7     -2.83      0.00
   -1    6    7    -17.73      0.00
    0    6    7     10.97      0.00
    1    6    7    -11.42      0.00
    2    6    7      7.12      0.00
    3    6    7     -0.41      0.00
    4    6    7      3.11      0.00
    5    6    7      0.92      0.00
    6    6    7     -1.67      0.00
   -7    7    7     -3.01      0.00
   -6    7    7     -2.08      0.00
   -5    7    7     -1.07      0.00
   -4    7    7     -1.74      0.00
   -3    7    7     13.33      0.00
   -2    7    7      0.95      0.00
   -1    7    7      4.42      0.00
    0    7    7     -4.46      0.00
    1    7    7      1.23      0.00
    2    7    7     16.17      0.00
    3    7    7     13.70      0.00
    4    7    7     10.19      0.00
    5    7    7      1.87      0.00
    6    7    7     -0.75      0.00
   -7    8    7     -2.23      0.00
   -6    8    7     -1.70      0.00
   -5    8    7     -1.88      0.00
   -4    8    7      6.25      0.00
   -3    8    7     12.38      0.00
   -2    8    7      3.75      0.00
   -1    8    7     10.27      0.00
    0    8    7     -8.90      0.00
    1    8    7     11.10      0.00
    2    8    7     -1.59      0.00
    3    8    7      0.11      0.00
    4    8    7     -2.88      0.00
    5    8    7     -2.10      0.00
    6    8    7      1.41      0.00
   -7    9    7      1.93      0.00
   -6    9    7      2.68      0.00
   -5    9    7      1.17      0.00
   -4    9    7      2.55      0.00
   -3    9    7    -11.67      0.00
   -2    9    7     -1.90      0.00
   -1    9    7     -5.92      0.00
    0    9    7      5.65      0.00
    1    9    7     -2.89      0.00
    2    9    7    -13.97      0.00
    3    9    7    -14.19      0.00
    4    9    7     -9.19      0.00
    5    9    7     -1.07      0.00
    6    9    7      0.18      0.00
   -7   10    7      1.56      0.00
   -6   10    7      0.88      0.00
   -5   10    7      3.08      0.00
   -4   10    7     -7.50      0.00
   -3   10    7     -8.32      0.00
   -2   10    7     -8.73      0.00
   -1   10    7     -4.30      0.00
    0   10    7      1.71      0.00
    1   10    7     -2.38      0.00
    2   10    7     -1.06      0.00
    3   10    7      3.79      0.00
    4   10    7      1.48      0.00
    5   10    7      2.16      0.00
    6   10    7     -1.50      0.00
   -7   11    7     -1.01      0.00
   -6   11    7     -3.59      0.00
   -5   11    7     -1.04      0.00
   -4   11    7     -1.59      0.00
   -3   11    7      6.98      0.00
   -2   11    7      3.97      0.00
   -1   11    7      6.49      0.00
    0   11    7      1.12      0.00
    1   11    7      6.28      0.00
    2   11    7     13.16      0.00
    3   11    7     10.88      0.00
    4   11    7      6.45      0.00
    5   11    7      0.13      0.00
   -7   12    7     -0.93      0.00
   -6   12    7     -0.10      0.00
   -5   12    7     -3.03      0.00
   -4   12    7      7.29      0.00
   -3   12    7      5.94      0.00
   -2   12    7     13.19      0.00
   -1   12    7      3.67      0.00
    0   12    7      3.10      0.00
    1   12    7     -5.43      0.00
    2   12    7     -0.90      0.00
    3   12    7     -7.63      0.00
    4   12    7     -0.24      0.00
    5   12    7     -1.20      0.00
   -6   13    7      3.82      0.00
   -5   13    7      0.58      0.00
   -4   13    7      0.00      0.00
   -3   13    7     -1.94      0.00
   -2   13    7     -6.33      0.00
   -1   13    7     -6.18      0.00
    0   13    7    -11.01      0.00
    1   13    7     -8.34      0.00
    2   13    7    -13.65      0.00
    3   13    7     -5.87      0.00
    4   13    7     -3.72      0.00
    5   13    7      0.25      0.00
   -6   14    7      0.08      0.00
   -5   14    7      2.01      0.00
   -4   14    7     -5.97      0.00
   -3   14    7     -5.58      0.00
   -2   14    7    -13.75      0.00
   -1   14    7     -7.48      0.00
    0   14    7     -2.50      0.00
    1   14    7      7.98      0.00
    2   14    7      4.99      0.00
    3   14    7      8.74      0.00
    4   14    7     -0.35      0.00
    5   14    7      0.13      0.00
   -6   15    7     -2.66      0.00
   -5   15    7     -0.24      0.00
   -4   15    7      0.74      0.00
   -3   15    7     -0.30      0.00
   -2   15    7      7.01      0.00
   -1   15    7      6.05      0.00
    0   15    7     16.98      0.00
    1   15    7      9.00      0.00
    2   15    7     12.87      0.00
    3   15    7      2.04      0.00
    4   15    7      2.14      0.00
   -5   16    7     -0.78      0.00
   -4   16    7      4.24      0.00
   -3   16    7      5.98      0.00
   -2   16    7     10.05      0.00
   -1   16    7     11.13      0.00
    0   16    7     -0.45      0.00
    1   16    7     -6.70      0.00
    2   16    7     -7.61      0.00
    3   16    7     -6.76      0.00
    4   16    7      0.15      0.00
   -5   17    7      0.14      0.00
   -4   17    7     -0.32      0.00
   -3   17    7     -0.91      0.00
   -2   17    7     -4.98      0.00
   -1   17    7     -6.09      0.00
    0   17    7    -15.61      0.00
    1   17    7     -8.75      0.00
    2   17    7     -9.94      0.00
    3   17    7     -0.64      0.00
    4   17    7     -1.46      0.00
   -5   18    7      0.01      0.00
   -4   18    7     -2.77      0.00
   -3   18    7     -4.97      0.00
   -2   18    7     -5.35      0.00
   -1   18    7    -10.64      0.00
    0   18    7      2.14      0.00
    1   18    7      4.07      0.00
    2   18    7      7.09      0.00
    3   18    7      3.67      0.00
   -4   19    7     -0.34      0.00
   -3   19    7      2.83      0.00
   -2   19    7      1.89      0.00
   -1   19    7      5.34      0.00
    0   19    7      9.54      0.00
    1   19    7      6.81      0.00
    2   19    7      6.52      0.00
    3   19    7      0.67      0.00
   -3   20    7      2.35      0.00
   -2   20    7      2.74      0.00
   -1   20    7      6.39      0.00
    0   20    7     -2.05      0.00
    1   20    7     -1.68      0.00
    2   20    7     -4.16      0.00
   -2   21    7     -0.22      0.00
   -1   21    7     -3.37      0.00
    0   21    7     -3.69      0.00
    1   21    7     -3.46      0.00
   -8    0    8     -0.65      0.00
   -7    0    8      0.03      0.00
   -6    0    8     -1.61      0.00
   -5    0    8      4.04      0.00
   -4    0    8      3.18      0.00
   -3    0    8      9.73      0.00
   -2    0    8     20.66      0.00
   -1    0    8      8.91      0.00
    0    0    8      1.51      0.00
    1    0    8    -20.43      0.00
    2    0    8    -17.33      0.00
    3    0    8     -6.33      0.00
    4    0    8      0.92      0.00
    5    0    8      1.19      0.00
    6    0    8      3.61      0.00
   -8    1    8      1.46      0.00
   -7    1    8      3.92      0.00
   -6    1    8      2.29      0.00
   -5    1    8      1.44      0.00
   -4    1    8     -4.64      0.00
   -3    1    8     -2.13      0.00
   -2    1    8     -8.59      0.00
   -1    1    8    -12.72      0.00
    0    1    8    -26.68      0.00
    1    1    8    -18.39      0.00
    2    1    8    -13.27      0.00
    3    1    8      0.89      0.00
    4    1    8     -4.26      0.00
    5    1    8     -0.11      0.00
    6    1    8     -1.48      0.00
   -8    2    8      0.91      0.00
   -7    2    8      0.14      0.00
   -6    2    8      1.63      0.00
   -5    2    8     -3.95      0.00
   -4    2    8     -3.32      0.00
   -3    2    8     -9.76      0.00
   -2    2    8    -17.84      0.00
   -1    2    8     -8.42      0.00
    0    2    8     -0.31      0.00
    1    2    8     15.19      0.00
    2    2    8     16.29      0.00
    3    2    8      4.31      0.00
    4    2    8      1.09      0.00
    5    2    8     -1.12      0.00
    6    2    8     -3.07      0.00
   -8    3    8     -0.64      0.00
   -7    3    8     -3.88      0.00
   -6    3    8     -1.89      0.00
   -5    3    8     -1.90      0.00
   -4    3    8      3.83      0.00
   -3    3    8      5.97      0.00
   -2    3    8      5.30      0.00
   -1    3    8     13.73      0.00
    0    3    8     15.41      0.00
    1    3    8     20.34      0.00
    2    3    8     11.24      0.00
    3    3    8      6.15      0.00
    4    3    8      4.31      0.00
    5    3    8      1.11      0.00
    6    3    8      0.94      0.00
   -8    4    8     -1.37      0.00
   -7    4    8     -0.27      0.00
   -6    4    8     -1.89      0.00
   -5    4    8      3.36      0.00
   -4    4    8      4.29      0.00
   -3    4    8      8.96      0.00
   -2    4    8     12.49      0.00
   -1    4    8      5.96      0.00
    0    4    8     -2.13      0.00
    1    4    8     -3.69      0.00
    2    4    8    -12.87      0.00
    3    4    8     -0.44      0.00
    4    4    8     -4.92      0.00
    5    4    8      0.51      0.00
    6    4    8      1.79      0.00
   -7    5    8      3.42      0.00
   -6    5    8      1.47      0.00
   -5    5    8      2.49      0.00
   -4    5    8     -2.55      0.00
   -3    5    8     -9.59      0.00
   -2    5    8     -2.61      0.00
   -1    5    8    -14.23      0.00
    0    5    8     -1.16      0.00
    1    5    8    -20.97      0.00
    2    5    8     -9.45      0.00
    3    5    8    -14.38      0.00
    4    5    8     -5.28      0.00
    5    5    8     -1.90      0.00
    6    5    8     -0.49      0.00
   -7    6    8      0.12      0.00
   -6    6    8      2.23      0.00
   -5    6    8     -1.99      0.00
   -4    6    8     -6.28      0.00
   -3    6    8     -6.69      0.00
   -2    6    8     -9.47      0.00
   -1    6    8     -0.87      0.00
    0    6    8      2.77      0.00
    1    6    8     -4.60      0.00
    2    6    8      7.13      0.00
    3    6    8     -1.30      0.00
    4    6    8      7.05      0.00
    5    6    8      0.76      0.00
    6    6    8     -0.60      0.00
   -7    7    8     -2.44      0.00
   -6    7    8     -1.25      0.00
   -5    7    8     -3.21      0.00
   -4    7    8      1.68      0.00
   -3    7    8      9.82      0.00
   -2    7    8      3.06      0.00
   -1    7    8     12.89      0.00
    0    7    8     -6.50      0.00
    1    7    8     18.53      0.00
    2    7    8      9.54      0.00
    3    7    8     18.02      0.00
    4    7    8      6.94      0.00
    5    7    8      1.35      0.00
    6    7    8      0.65      0.00
   -7    8    8     -0.16      0.00
   -6    8    8     -1.80      0.00
   -5    8    8      0.44      0.00
   -4    8    8      7.90      0.00
   -3    8    8      4.44      0.00
   -2    8    8      9.63      0.00
   -1    8    8     -4.40      0.00
    0    8    8     -0.04      0.00
    1    8    8      3.89      0.00
    2    8    8     -1.58      0.00
    3    8    8     -0.43      0.00
    4    8    8     -6.64      0.00
    5    8    8     -1.68      0.00
    6    8    8      0.09      0.00
   -7    9    8      1.37      0.00
   -6    9    8      1.35      0.00
   -5    9    8      3.92      0.00
   -4    9    8     -1.92      0.00
   -3    9    8     -6.81      0.00
   -2    9    8     -5.92      0.00
   -1    9    8     -9.98      0.00
    0    9    8      3.91      0.00
    1    9    8    -14.82      0.00
    2    9    8    -11.15      0.00
    3    9    8    -15.70      0.00
    4    9    8     -7.52      0.00
    5    9    8      0.16      0.00
   -7   10    8      0.56      0.00
   -6   10    8      0.38      0.00
   -5   10    8      0.46      0.00
   -4   10    8     -7.77      0.00
   -3   10    8     -3.98      0.00
   -2   10    8    -10.64      0.00
   -1   10    8      5.75      0.00
    0   10    8     -2.93      0.00
    1   10    8      2.26      0.00
    2   10    8      0.28      0.00
    3   10    8      3.54      0.00
    4   10    8      4.97      0.00
    5   10    8      1.47      0.00
   -7   11    8     -0.57      0.00
   -6   11    8     -1.79      0.00
   -5   11    8     -3.87      0.00
   -4   11    8      2.94      0.00
   -3   11    8      2.56      0.00
   -2   11    8      9.30      0.00
   -1   11    8      7.36      0.00
    0   11    8      5.12      0.00
    1   11    8     12.34      0.00
    2   11    8     12.88      0.00
    3   11    8      9.77      0.00
    4   11    8      6.12      0.00
    5   11    8     -1.22      0.00
   -6   12    8      0.97      0.00
   -5   12    8     -0.57      0.00
   -4   12    8      6.16      0.00
   -3   12    8      5.17      0.00
   -2   12    8     10.62      0.00
   -1   12    8     -1.90      0.00
    0   12    8      1.78      0.00
    1   12    8     -6.73      0.00
    2   12    8     -4.16      0.00
    3   12    8     -5.23      0.00
    4   12    8     -3.25      0.00
    5   12    8     -0.55      0.00
   -6   13    8      2.16      0.00
   -5   13    8      2.73      0.00
   -4   13    8     -3.60      0.00
   -3   13    8      0.54      0.00
   -2   13    8    -11.10      0.00
   -1   13    8     -6.99      0.00
    0   13    8    -13.36      0.00
    1   13    8    -11.74      0.00
    2   13    8    -13.04      0.00
    3   13    8     -3.78      0.00
    4   13    8     -3.85      0.00
    5   13    8      1.15      0.00
   -6   14    8     -1.14      0.00
   -5   14    8      0.18      0.00
   -4   14    8     -4.25      0.00
   -3   14    8     -6.44      0.00
   -2   14    8     -9.03      0.00
   -1   14    8     -3.93      0.00
    0   14    8      2.62      0.00
    1   14    8      7.46      0.00
    2   14    8      9.03      0.00
    3   14    8      4.52      0.00
    4   14    8      2.07      0.00
   -6   15    8     -1.87      0.00
   -5   15    8     -1.18      0.00
   -4   15    8      3.11      0.00
   -3   15    8     -0.77      0.00
   -2   15    8      9.61      0.00
   -1   15    8      8.59      0.00
    0   15    8     15.84      0.00
    1   15    8     11.95      0.00
    2   15    8     10.62      0.00
    3   15    8      0.44      0.00
    4   15    8      2.17      0.00
   -5   16    8      0.35      0.00
   -4   16    8      2.87      0.00
   -3   16    8      6.07      0.00
   -2   16    8      6.49      0.00
   -1   16    8      7.10      0.00
    0   16    8     -5.40      0.00
    1   16    8     -6.65      0.00
    2   16    8    -10.34      0.00
    3   16    8     -2.50      0.00
    4   16    8     -1.49      0.00
   -5   17    8      0.06      0.00
   -4   17    8     -1.82      0.00
   -3   17    8     -1.03      0.00
   -2   17    8     -5.59      0.00
   -1   17    8     -9.30      0.00
    0   17    8    -12.59      0.00
    1   17    8    -11.17      0.00
    2   17    8     -6.75      0.00
    3   17    8      0.05      0.00
   -4   18    8     -2.12      0.00
   -3   18    8     -3.57      0.00
   -2   18    8     -4.33      0.00
   -1   18    8     -5.82      0.00
    0   18    8      4.52      0.00
    1   18    8      5.11      0.00
    2   18    8      7.82      0.00
    3   18    8      0.90      0.00
   -4   19    8      0.72      0.00
   -3   19    8      2.09      0.00
   -2   19    8      2.10      0.00
   -1   19    8      7.08      0.00
    0   19    8      7.01      0.00
    1   19    8      8.23      0.00
    2   19    8      3.74      0.00
   -3   20    8      0.73      0.00
   -2   20    8      3.00      0.00
   -1   20    8      2.41      0.00
    0   20    8     -2.26      0.00
    1   20    8     -2.56      0.00
   -1   21    8     -3.21      0.00
    0   21    8     -2.44      0.00
   -7    0    9      0.11      0.00
   -6    0    9      0.68      0.00
   -5    0    9      4.44      0.00
   -4    0    9      0.34      0.00
   -3    0    9      9.98      0.00
   -2    0    9      4.60      0.00
   -1    0    9      5.46      0.00
    0    0    9    -11.85      0.00
    1    0    9    -19.84      0.00
    2    0    9    -16.40      0.00
    3    0    9     -5.84      0.00
    4    0    9     -0.39      0.00
    5    0    9      0.46      0.00
    6    0    9      1.34      0.00
   -7    1    9      2.46      0.00
   -6    1    9      4.04      0.00
   -5    1    9     -1.49      0.00
   -4    1    9     -1.69      0.00
   -3    1    9     -3.25      0.00
   -2    1    9    -12.15      0.00
   -1    1    9    -11.89      0.00
    0    1    9    -33.16      0.00
    1    1    9    -15.00      0.00
    2    1    9    -11.32      0.00
    3    1    9     -1.47      0.00
    4    1    9     -0.08      0.00
    5    1    9     -1.58      0.00
    6    1    9     -1.14      0.00
   -7    2    9     -0.13      0.00
   -6    2    9     -0.27      0.00
   -5    2    9     -4.53      0.00
   -4    2    9     -0.73      0.00
   -3    2    9     -9.16      0.00
   -2    2    9     -3.99      0.00
   -1    2    9     -3.41      0.00
    0    2    9      9.82      0.00
    1    2    9     17.95      0.00
    2    2    9     13.61      0.00
    3    2    9      6.14      0.00
    4    2    9      1.08      0.00
    5    2    9      0.26      0.00
    6    2    9     -1.29      0.00
   -7    3    9     -2.24      0.00
   -6    3    9     -3.62      0.00
   -5    3    9      0.88      0.00
   -4    3    9      1.44      0.00
   -3    3    9      5.59      0.00
   -2    3    9      9.70      0.00
   -1    3    9     11.69      0.00
    0    3    9     24.02      0.00
    1    3    9     17.84      0.00
    2    3    9     10.15      0.00
    3    3    9      7.99      0.00
    4    3    9     -0.51      0.00
    5    3    9      2.44      0.00
    6    3    9      0.57      0.00
   -7    4    9      0.27      0.00
   -6    4    9     -0.68      0.00
   -5    4    9      4.24      0.00
   -4    4    9      2.14      0.00
   -3    4    9      7.13      0.00
   -2    4    9      3.01      0.00
   -1    4    9     -1.76      0.00
    0    4    9     -5.50      0.00
    1    4    9    -13.14      0.00
    2    4    9     -6.92      0.00
    3    4    9     -6.92      0.00
    4    4    9     -2.59      0.00
    5    4    9     -1.97      0.00
    6    4    9      0.95      0.00
   -7    5    9      1.65      0.00
   -6    5    9      3.13      0.00
   -5    5    9      0.00      0.00
   -4    5    9     -1.19      0.00
   -3    5    9     -7.16      0.00
   -2    5    9     -8.22      0.00
   -1    5    9    -10.26      0.00
    0    5    9    -12.45      0.00
    1    5    9    -19.57      0.00
    2    5    9    -10.05      0.00
    3    5    9    -15.02      0.00
    4    5    9     -0.04      0.00
    5    5    9     -2.90      0.00
    6    5    9      0.05      0.00
   -7    6    9     -0.35      0.00
   -6    6    9      1.43      0.00
   -5    6    9     -3.15      0.00
   -4    6    9     -4.19      0.00
   -3    6    9     -5.12      0.00
   -2    6    9     -2.70      0.00
   -1    6    9      7.43      0.00
    0    6    9      1.66      0.00
    1    6    9      8.58      0.00
    2    6    9     -0.04      0.00
    3    6    9      7.88      0.00
    4    6    9      4.06      0.00
    5    6    9      3.30      0.00
   -7    7    9     -0.90      0.00
   -6    7    9     -2.61      0.00
   -5    7    9     -1.05      0.00
   -4    7    9      1.25      0.00
   -3    7    9      6.29      0.00
   -2    7    9      9.27      0.00
   -1    7    9      7.30      0.00
    0    7    9      6.58      0.00
    1    7    9     17.13      0.00
    2    7    9     12.34      0.00
    3    7    9     16.87      0.00
    4    7    9      2.04      0.00
    5    7    9      2.02      0.00
   -7    8    9      0.00      0.00
   -6    8    9     -1.24      0.00
   -5    8    9      2.08      0.00
   -4    8    9      5.29      0.00
   -3    8    9      4.56      0.00
   -2    8    9      2.71      0.00
   -1    8    9    -10.13      0.00
    0    8    9      0.28      0.00
    1    8    9     -7.49      0.00
    2    8    9      3.68      0.00
    3    8    9     -8.62      0.00
    4    8    9     -4.89      0.00
    5    8    9     -3.09      0.00
   -7    9    9      0.52      0.00
   -6    9    9      1.89      0.00
   -5    9    9      2.09      0.00
   -4    9    9     -1.70      0.00
   -3    9    9     -4.20      0.00
   -2    9    9    -11.15      0.00
   -1    9    9     -4.43      0.00
    0    9    9     -8.84      0.00
    1    9    9    -12.41      0.00
    2    9    9    -15.16      0.00
    3    9    9    -13.11      0.00
    4    9    9     -3.40      0.00
    5    9    9     -0.48      0.00
   -7   10    9      0.58      0.00
   -6   10    9      0.08      0.00
   -5   10    9     -1.79      0.00
   -4   10    9     -4.45      0.00
   -3   10    9     -5.75      0.00
   -2   10    9     -2.10      0.00
   -1   10    9      7.82      0.00
    0   10    9      0.75      0.00
    1   10    9      9.05      0.00
    2   10    9     -1.78      0.00
    3   10    9      8.42      0.00
    4   10    9      4.66      0.00
    5   10    9      1.68      0.00
   -6   11    9     -1.16      0.00
   -5   11    9     -2.51      0.00
   -4   11    9      2.22      0.00
   -3   11    9      2.52      0.00
   -2   11    9     12.01      0.00
   -1   11    9      4.16      0.00
    0   11    9     14.30      0.00
    1   11    9      9.84      0.00
    2   11    9     15.35      0.00
    3   11    9      7.28      0.00
    4   11    9      2.66      0.00
    5   11    9     -0.40      0.00
   -6   12    9      1.21      0.00
   -5   12    9      1.76      0.00
   -4   12    9      2.59      0.00
   -3   12    9      7.44      0.00
   -2   12    9      1.05      0.00
   -1   12    9     -2.14      0.00
    0   12    9     -4.85      0.00
    1   12    9    -10.09      0.00
    2   12    9     -4.22      0.00
    3   12    9     -6.64      0.00
    4   12    9     -3.46      0.00
   -6   13    9      0.71      0.00
   -5   13    9      1.90      0.00
   -4   13    9     -2.29      0.00
   -3   13    9     -2.01      0.00
   -2   13    9    -10.98      0.00
   -1   13    9     -7.22      0.00
    0   13    9    -16.81      0.00
    1   13    9    -10.46      0.00
    2   13    9    -11.97      0.00
    3   13    9     -2.95      0.00
    4   13    9     -0.85      0.00
   -6   14    9     -1.65      0.00
   -5   14    9     -1.36      0.00
   -4   14    9     -1.18      0.00
   -3   14    9     -7.77      0.00
   -2   14    9     -0.52      0.00
   -1   14    9     -2.69      0.00
    0   14    9      8.92      0.00
    1   14    9      9.94      0.00
    2   14    9      9.10      0.00
    3   14    9      3.81      0.00
    4   14    9      2.18      0.00
   -5   15    9     -0.68      0.00
   -4   15    9      1.72      0.00
   -3   15    9      2.59      0.00
   -2   15    9      7.93      0.00
   -1   15    9     10.79      0.00
    0   15    9     14.94      0.00
    1   15    9     11.20      0.00
    2   15    9      7.03      0.00
    3   15    9      1.32      0.00
   -5   16    9      0.74      0.00
   -4   16    9      0.72      0.00
   -3   16    9      5.86      0.00
   -2   16    9      0.85      0.00
   -1   16    9      3.83      0.00
    0   16    9     -9.16      0.00
    1   16    9     -9.55      0.00
    2   16    9     -9.02      0.00
    3   16    9     -1.44      0.00
   -4   17    9     -0.98      0.00
   -3   17    9     -3.04      0.00
   -2   17    9     -4.20      0.00
   -1   17    9    -10.84      0.00
    0   17    9    -10.87      0.00
    1   17    9     -9.54      0.00
    2   17    9     -3.18      0.00
    3   17    9     -1.27      0.00
   -4   18    9     -0.74      0.00
   -3   18    9     -2.68      0.00
   -2   18    9     -1.37      0.00
   -1   18    9     -2.17      0.00
    0   18    9      5.77      0.00
    1   18    9      7.96      0.00
    2   18    9      5.43      0.00
   -3   19    9      2.12      0.00
   -2   19    9      1.79      0.00
   -1   19    9      6.75      0.00
    0   19    9      6.51      0.00
    1   19    9      6.13      0.00
   -2   20    9      1.20      0.00
   -1   20    9      0.42      0.00
    0   20    9     -2.21      0.00
   -7    0   10      0.65      0.00
   -6    0   10      2.68      0.00
   -5    0   10      1.70      0.00
   -4    0   10      3.24      0.00
   -3    0   10      2.72      0.00
   -2    0   10     -2.94      0.00
   -1    0   10     -1.22      0.00
    0    0   10    -24.83      0.00
    1    0   10    -15.20      0.00
    2    0   10    -19.39      0.00
    3    0   10     -4.91      0.00
    4    0   10     -0.51      0.00
    5    0   10     -1.17      0.00
   -7    1   10      2.85      0.00
   -6    1   10      2.39      0.00
   -5    1   10     -1.32      0.00
   -4    1   10      0.03      0.00
   -3    1   10     -5.42      0.00
   -2    1   10     -4.20      0.00
   -1    1   10    -19.80      0.00
    0    1   10    -22.42      0.00
    1    1   10    -16.07      0.00
    2    1   10     -6.90      0.00
    3    1   10      1.06      0.00
    4    1   10      0.28      0.00
    5    1   10     -0.23      0.00
   -7    2   10     -0.61      0.00
   -6    2   10     -2.09      0.00
   -5    2   10     -1.99      0.00
   -4    2   10     -3.37      0.00
   -3    2   10     -2.08      0.00
   -2    2   10      2.92      0.00
   -1    2   10      3.03      0.00
    0    2   10     21.82      0.00
    1    2   10     14.84      0.00
    2    2   10     16.32      0.00
    3    2   10      6.40      0.00
    4    2   10      0.44      0.00
    5    2   10      1.98      0.00
   -7    3   10     -2.25      0.00
   -6    3   10     -2.52      0.00
   -5    3   10      0.93      0.00
   -4    3   10      0.10      0.00
   -3    3   10      6.43      0.00
   -2    3   10      3.77      0.00
   -1    3   10     16.79      0.00
    0    3   10     18.30      0.00
    1    3   10     16.20      0.00
    2    3   10      8.98      0.00
    3    3   10      2.70      0.00
    4    3   10      0.36      0.00
    5    3   10     -0.08      0.00
   -7    4   10      0.52      0.00
   -6    4   10      0.91      0.00
   -5    4   10      1.99      0.00
   -4    4   10      4.10      0.00
   -3    4   10      0.95      0.00
   -2    4   10     -2.95      0.00
   -1    4   10     -7.21      0.00
    0    4   10    -15.40      0.00
    1    4   10    -13.05      0.00
    2    4   10     -9.62      0.00
    3    4   10     -9.28      0.00
    4    4   10     -0.75      0.00
    5    4   10     -3.67      0.00
   -7    5   10      1.30      0.00
   -6    5   10      2.55      0.00
   -5    5   10     -0.04      0.00
   -4    5   10     -0.49      0.00
   -3    5   10     -6.72      0.00
   -2    5   10     -4.65      0.00
   -1    5   10    -12.05      0.00
    0    5   10    -12.46      0.00
    1    5   10    -15.41      0.00
    2    5   10    -12.77      0.00
    3    5   10     -6.63      0.00
    4    5   10     -1.94      0.00
    5    5   10      0.68      0.00
   -7    6   10     -0.29      0.00
   -6    6   10     -0.12      0.00
   -5    6   10     -1.08      0.00
   -4    6   10     -5.30      0.00
   -3    6   10     -0.67      0.00
   -2    6   10      3.10      0.00
   -1    6   10     10.83      0.00
    0    6   10     10.37      0.00
    1    6   10      9.75      0.00
    2    6   10      4.18      0.00
    3    6   10     10.68      0.00
    4    6   10      2.16      0.00
    5    6   10      4.50      0.00
   -7    7   10     -0.54      0.00
   -6    7   10     -2.20      0.00
   -5    7   10     -1.14      0.00
   -4    7   10      0.99      0.00
   -3    7   10      5.74      0.00
   -2    7   10      6.82      0.00
   -1    7   10      7.53      0.00
    0    7   10      9.28      0.00
    1    7   10     12.50      0.00
    2    7   10     17.08      0.00
    3    7   10      7.28      0.00
    4    7   10      3.64      0.00
    5    7   10     -1.30      0.00
   -7    8   10     -0.09      0.00
   -6    8   10      0.05      0.00
   -5    8   10      0.45      0.00
   -4    8   10      5.63      0.00
   -3    8   10      1.66      0.00
   -2    8   10     -3.38      0.00
   -1    8   10    -11.17      0.00
    0    8   10     -9.12      0.00
    1    8   10     -7.06      0.00
    2    8   10     -3.00      0.00
    3    8   10     -9.67      0.00
    4    8   10     -3.90      0.00
    5    8   10     -3.64      0.00
   -6    9   10      1.41      0.00
   -5    9   10      1.94      0.00
   -4    9   10     -1.28      0.00
   -3    9   10     -4.68      0.00
   -2    9   10     -8.21      0.00
   -1    9   10     -5.44      0.00
    0    9   10    -10.52      0.00
    1    9   10     -8.92      0.00
    2    9   10    -19.08      0.00
    3    9   10     -4.61      0.00
    4    9   10     -3.88      0.00
    5    9   10      1.44      0.00
   -6   10   10     -0.32      0.00
   -5   10   10     -1.09      0.00
   -4   10   10     -4.31      0.00
   -3   10   10     -3.16      0.00
   -2   10   10      3.63      0.00
   -1   10   10      8.01      0.00
    0   10   10     10.88      0.00
    1   10   10      6.68      0.00
    2   10   10      5.71      0.00
    3   10   10      7.34      0.00
    4   10   10      4.13      0.00
   -6   11   10     -0.46      0.00
   -5   11   10     -1.88      0.00
   -4   11   10      1.21      0.00
   -3   11   10      4.35      0.00
   -2   11   10      7.73      0.00
   -1   11   10      7.14      0.00
    0   11   10     12.76      0.00
    1   11   10      7.91      0.00
    2   11   10     16.16      0.00
    3   11   10      1.41      0.00
    4   11   10      2.32      0.00
   -6   12   10      0.55      0.00
   -5   12   10      2.02      0.00
   -4   12   10      2.36      0.00
   -3   12   10      3.94      0.00
   -2   12   10     -3.19      0.00
   -1   12   10     -4.17      0.00
    0   12   10    -13.26      0.00
    1   12   10     -7.97      0.00
    2   12   10     -9.35      0.00
    3   12   10     -4.86      0.00
    4   12   10     -2.51      0.00
   -5   13   10      1.21      0.00
   -4   13   10     -0.91      0.00
   -3   13   10     -4.47      0.00
   -2   13   10     -5.97      0.00
   -1   13   10    -11.26      0.00
    0   13   10    -12.29      0.00
    1   13   10     -9.27      0.00
    2   13   10     -9.54      0.00
    3   13   10     -0.01      0.00
    4   13   10     -0.36      0.00
   -5   14   10     -1.90      0.00
   -4   14   10     -1.13      0.00
   -3   14   10     -3.21      0.00
   -2   14   10      1.62      0.00
   -1   14   10      2.49      0.00
    0   14   10     13.67      0.00
    1   14   10      9.37      0.00
    2   14   10     10.26      0.00
    3   14   10      2.80      0.00
   -5   15   10     -0.41      0.00
   -4   15   10      0.55      0.00
   -3   15   10      4.31      0.00
   -2   15   10      3.81      0.00
   -1   15   10     13.76      0.00
    0   15   10      9.76      0.00
    1   15   10      9.09      0.00
    2   15   10      3.67      0.00
    3   15   10      0.32      0.00
   -4   16   10      0.73      0.00
   -3   16   10      1.36      0.00
   -2   16   10      0.35      0.00
   -1   16   10     -2.76      0.00
    0   16   10    -11.03      0.00
    1   16   10     -9.47      0.00
    2   16   10     -7.37      0.00
   -4   17   10     -0.36      0.00
   -3   17   10     -3.24      0.00
   -2   17   10     -1.97      0.00
   -1   17   10    -11.57      0.00
    0   17   10     -7.37      0.00
    1   17   10     -5.89      0.00
    2   17   10     -1.25      0.00
   -3   18   10      0.22      0.00
   -2   18   10     -1.26      0.00
   -1   18   10      2.71      0.00
    0   18   10      6.68      0.00
    1   18   10      7.23      0.00
   -2   19   10      0.88      0.00
   -1   19   10      6.13      0.00
    0   19   10      5.09      0.00
   -7    0   11      2.14      0.00
   -6    0   11      1.51      0.00
   -5    0   11      1.78      0.00
   -4    0   11      2.81      0.00
   -3    0   11     -1.77      0.00
   -2    0   11     -2.93      0.00
   -1    0   11    -14.66      0.00
    0    0   11    -20.00      0.00
    1    0   11    -21.00      0.00
    2    0   11    -15.28      0.00
    3    0   11     -4.17      0.00
    4    0   11     -1.64      0.00
    5    0   11     -0.43      0.00
   -7    1   11      1.85      0.00
   -6    1   11      1.65      0.00
   -5    1   11     -0.05      0.00
   -4    1   11     -2.48      0.00
   -3    1   11      0.00      0.00
   -2    1   11     -3.45      0.00
   -1    1   11    -16.27      0.00
    0    1   11    -11.66      0.00
    1    1   11    -16.57      0.00
    2    1   11      1.79      0.00
    3    1   11      0.74      0.00
    4    1   11      2.04      0.00
    5    1   11      0.59      0.00
   -7    2   11     -1.86      0.00
   -6    2   11     -1.07      0.00
   -5    2   11     -2.12      0.00
   -4    2   11     -2.69      0.00
   -3    2   11      2.09      0.00
   -2    2   11      3.21      0.00
   -1    2   11     15.02      0.00
    0    2   11     18.17      0.00
    1    2   11     20.09      0.00
    2    2   11     13.47      0.00
    3    2   11      5.45      0.00
    4    2   11      1.91      0.00
    5    2   11      0.65      0.00
   -7    3   11     -1.28      0.00
   -6    3   11     -2.15      0.00
   -5    3   11      0.04      0.00
   -4    3   11      2.25      0.00
   -3    3   11      0.86      0.00
   -2    3   11      3.70      0.00
   -1    3   11     12.54      0.00
    0    3   11     10.97      0.00
    1    3   11     14.89      0.00
    2    3   11      2.05      0.00
    3    3   11      0.74      0.00
    4    3   11     -0.55      0.00
    5    3   11     -1.29      0.00
   -7    4   11      1.24      0.00
   -6    4   11      0.23      0.00
   -5    4   11      2.32      0.00
   -4    4   11      2.80      0.00
   -3    4   11     -2.34      0.00
   -2    4   11     -4.12      0.00
   -1    4   11    -15.84      0.00
    0    4   11    -14.11      0.00
    1    4   11    -17.06      0.00
    2    4   11     -9.93      0.00
    3    4   11     -7.67      0.00
    4    4   11     -3.01      0.00
    5    4   11     -1.05      0.00
   -7    5   11      0.58      0.00
   -6    5   11      2.27      0.00
   -5    5   11      0.87      0.00
   -4    5   11     -2.27      0.00
   -3    5   11     -1.59      0.00
   -2    5   11     -4.99      0.00
   -1    5   11     -7.47      0.00
    0    5   11     -8.85      0.00
    1    5   11    -13.03      0.00
    2    5   11     -7.20      0.00
    3    5   11     -2.72      0.00
    4    5   11     -1.35      0.00
    5    5   11      2.03      0.00
   -7    6   11     -0.52      0.00
   -6    6   11      0.22      0.00
   -5    6   11     -1.72      0.00
   -4    6   11     -3.37      0.00
   -3    6   11      1.54      0.00
   -2    6   11      5.46      0.00
   -1    6   11     16.04      0.00
    0    6   11     11.01      0.00
    1    6   11     12.24      0.00
    2    6   11      8.09      0.00
    3    6   11      8.05      0.00
    4    6   11      5.02      0.00
   -6    7   11     -1.65      0.00
   -5    7   11     -2.32      0.00
   -4    7   11      2.45      0.00
   -3    7   11      1.83      0.00
   -2    7   11      6.73      0.00
   -1    7   11      3.93      0.00
    0    7   11      6.80      0.00
    1    7   11     11.25      0.00
    2    7   11     10.94      0.00
    3    7   11      3.72      0.00
    4    7   11      2.22      0.00
   -6    8   11     -0.14      0.00
   -5    8   11      1.28      0.00
   -4    8   11      3.41      0.00
   -3    8   11      0.16      0.00
   -2    8   11     -6.47      0.00
   -1    8   11    -14.32      0.00
    0    8   11    -10.88      0.00
    1    8   11     -7.97      0.00
    2    8   11     -9.11      0.00
    3    8   11     -6.05      0.00
    4    8   11     -6.50      0.00
   -6    9   11      0.91      0.00
   -5    9   11      2.67      0.00
   -4    9   11     -2.14      0.00
   -3    9   11     -2.07      0.00
   -2    9   11     -7.23      0.00
   -1    9   11     -3.63      0.00
    0    9   11     -6.78      0.00
    1    9   11     -9.50      0.00
    2    9   11    -11.32      0.00
    3    9   11     -2.97      0.00
    4    9   11     -1.67      0.00
   -6   10   11      0.00      0.00
   -5   10   11     -1.83      0.00
   -4   10   11     -2.32      0.00
   -3   10   11     -1.58      0.00
   -2   10   11      6.28      0.00
   -1   10   11     11.24      0.00
    0   10   11     12.56      0.00
    1   10   11      6.92      0.00
    2   10   11     10.92      0.00
    3   10   11      3.50      0.00
    4   10   11      5.64      0.00
   -6   11   11     -0.54      0.00
   -5   11   11     -1.43      0.00
   -4   11   11      1.31      0.00
   -3   11   11      2.41      0.00
   -2   11   11      6.21      0.00
   -1   11   11      6.21      0.00
    0   11   11      7.64      0.00
    1   11   11      8.74      0.00
    2   11   11      7.71      0.00
    3   11   11      1.37      0.00
    4   11   11      0.61      0.00
   -5   12   11      2.46      0.00
   -4   12   11      0.97      0.00
   -3   12   11      1.74      0.00
   -2   12   11     -4.57      0.00
   -1   12   11     -9.18      0.00
    0   12   11    -13.28      0.00
    1   12   11     -8.87      0.00
    2   12   11    -10.80      0.00
    3   12   11     -1.96      0.00
   -5   13   11     -0.02      0.00
   -4   13   11     -0.64      0.00
   -3   13   11     -2.35      0.00
   -2   13   11     -4.90      0.00
   -1   13   11     -9.18      0.00
    0   13   11     -7.22      0.00
    1   13   11     -8.51      0.00
    2   13   11     -2.40      0.00
    3   13   11     -0.38      0.00
   -5   14   11     -2.00      0.00
   -4   14   11     -0.36      0.00
   -3   14   11     -0.74      0.00
   -2   14   11      2.00      0.00
   -1   14   11      8.96      0.00
    0   14   11     11.80      0.00
    1   14   11     10.49      0.00
    2   14   11      8.08      0.00
   -4   15   11      0.41      0.00
   -3   15   11      1.66      0.00
   -2   15   11      3.93      0.00
   -1   15   11      9.58      0.00
    0   15   11      5.83      0.00
    1   15   11      6.59      0.00
    2   15   11     -0.70      0.00
   -4   16   11      0.22      0.00
   -3   16   11     -0.42      0.00
   -2   16   11      0.00      0.00
   -1   16   11     -8.41      0.00
    0   16   11     -8.97      0.00
    1   16   11     -8.97      0.00
   -3   17   11     -0.63      0.00
   -2   17   11     -2.89      0.00
   -1   17   11     -6.70      0.00
    0   17   11     -4.59      0.00
    1   17   11     -3.03      0.00
   -1   18   11      5.71      0.00
   -6    0   12      1.66      0.00
   -5    0   12      1.42      0.00
   -4    0   12      0.48      0.00
   -3    0   12     -0.51      0.00
   -2    0   12     -6.16      0.00
   -1    0   12    -14.99      0.00
    0    0   12    -16.31      0.00
    1    0   12    -23.36      0.00
    2    0   12     -8.27      0.00
    3    0   12     -6.30      0.00
    4    0   12      0.28      0.00
   -6    1   12      2.35      0.00
   -5    1   12     -0.55      0.00
   -4    1   12     -1.74      0.00
   -3    1   12      1.38      0.00
   -2    1   12     -2.79      0.00
   -1    1   12     -7.04      0.00
    0    1   12    -10.22      0.00
    1    1   12     -6.09      0.00
    2    1   12      2.54      0.00
    3    1   12      2.56      0.00
    4    1   12      3.21      0.00
   -6    2   12     -1.43      0.00
   -5    2   12     -1.62      0.00
   -4    2   12     -0.43      0.00
   -3    2   12      0.78      0.00
   -2    2   12      6.62      0.00
   -1    2   12     14.40      0.00
    0    2   12     15.86      0.00
    1    2   12     21.66      0.00
    2    2   12      7.67      0.00
    3    2   12      6.98      0.00
    4    2   12      0.30      0.00
   -6    3   12     -3.02      0.00
   -5    3   12      1.09      0.00
   -4    3   12      1.05      0.00
   -3    3   12     -0.55      0.00
   -2    3   12      2.75      0.00
   -1    3   12      4.62      0.00
    0    3   12     10.08      0.00
    1    3   12      4.95      0.00
    2    3   12      0.95      0.00
    3    3   12     -2.02      0.00
    4    3   12     -2.25      0.00
   -6    4   12      0.77      0.00
   -5    4   12      1.90      0.00
   -4    4   12      0.65      0.00
   -3    4   12     -1.04      0.00
   -2    4   12     -7.96      0.00
   -1    4   12    -13.31      0.00
    0    4   12    -14.35      0.00
    1    4   12    -17.36      0.00
    2    4   12     -6.63      0.00
    3    4   12     -8.11      0.00
    4    4   12     -1.90      0.00
   -6    5   12      3.06      0.00
   -5    5   12     -0.50      0.00
   -4    5   12     -0.71      0.00
   -3    5   12     -0.50      0.00
   -2    5   12     -3.27      0.00
   -1    5   12     -1.53      0.00
    0    5   12     -8.47      0.00
    1    5   12     -4.75      0.00
    2    5   12     -4.68      0.00
    3    5   12      0.49      0.00
    4    5   12      1.39      0.00
   -6    6   12     -0.03      0.00
   -5    6   12     -1.92      0.00
   -4    6   12     -1.29      0.00
   -3    6   12      0.45      0.00
   -2    6   12      9.69      0.00
   -1    6   12     12.32      0.00
    0    6   12     12.52      0.00
    1    6   12     12.18      0.00
    2    6   12      6.59      0.00
    3    6   12      8.08      0.00
    4    6   12      3.78      0.00
   -6    7   12     -2.04      0.00
   -5    7   12     -1.07      0.00
   -4    7   12      0.81      0.00
   -3    7   12      1.48      0.00
   -2    7   12      3.92      0.00
   -1    7   12      0.09      0.00
    0    7   12      5.98      0.00
    1    7   12      5.69      0.00
    2    7   12      6.01      0.00
    3    7   12      1.44      0.00
    4    7   12     -1.42      0.00
   -6    8   12     -0.30      0.00
   -5    8   12      1.88      0.00
   -4    8   12      1.60      0.00
   -3    8   12      0.82      0.00
   -2    8   12    -10.46      0.00
   -1    8   12    -11.01      0.00
    0    8   12    -12.05      0.00
    1    8   12     -8.20      0.00
    2    8   12     -7.69      0.00
    3    8   12     -6.45      0.00
    4    8   12     -4.55      0.00
   -6    9   12      0.99      0.00
   -5    9   12      1.49      0.00
   -4    9   12     -0.46      0.00
   -3    9   12     -2.36      0.00
   -2    9   12     -3.69      0.00
   -1    9   12     -1.32      0.00
    0    9   12     -4.72      0.00
    1    9   12     -5.99      0.00
    2    9   12     -4.69      0.00
    3    9   12     -2.24      0.00
   -5   10   12     -1.86      0.00
   -4   10   12     -1.15      0.00
   -3   10   12     -1.69      0.00
   -2   10   12      9.24      0.00
   -1   10   12      9.54      0.00
    0   10   12     12.74      0.00
    1   10   12      7.24      0.00
    2   10   12      8.12      0.00
    3   10   12      4.30      0.00
   -5   11   12     -0.20      0.00
   -4   11   12     -0.33      0.00
   -3   11   12      2.69      0.00
   -2   11   12      2.93      0.00
   -1   11   12      3.78      0.00
    0   11   12      4.97      0.00
    1   11   12      4.99      0.00
    2   11   12      1.87      0.00
    3   11   12      1.48      0.00
   -5   12   12      1.48      0.00
   -4   12   12      0.53      0.00
   -3   12   12      1.50      0.00
   -2   12   12     -6.43      0.00
   -1   12   12     -8.93      0.00
    0   12   12    -12.43      0.00
    1   12   12     -8.76      0.00
    2   12   12     -6.32      0.00
   -4   13   12      0.56      0.00
   -3   13   12     -2.02      0.00
   -2   13   12     -2.70      0.00
   -1   13   12     -5.01      0.00
    0   13   12     -5.08      0.00
    1   13   12     -3.33      0.00
    2   13   12      0.61      0.00
   -4   14   12     -0.23      0.00
   -3   14   12     -0.65      0.00
   -2   14   12      3.54      0.00
   -1   14   12      8.86      0.00
    0   14   12     10.29      0.00
    1   14   12      9.31      0.00
    2   14   12      3.26      0.00
   -3   15   12      0.86      0.00
   -2   15   12      2.75      0.00
   -1   15   12      4.09      0.00
    0   15   12      4.13      0.00
    1   15   12      1.52      0.00
   -2   16   12     -1.78      0.00
   -1   16   12     -7.36      0.00
    0   16   12     -7.45      0.00
   -6    0   13      2.12      0.00
   -5    0   13      0.78      0.00
   -4    0   13      0.09      0.00
   -3    0   13     -1.54      0.00
   -2    0   13     -4.69      0.00
   -1    0   13    -11.61      0.00
    0    0   13    -14.57      0.00
    1    0   13    -16.72      0.00
    2    0   13     -7.52      0.00
    3    0   13     -4.04      0.00
    4    0   13      1.36      0.00
   -6    1   13      1.27      0.00
   -5    1   13      0.01      0.00
   -4    1   13     -0.63      0.00
   -3    1   13      0.58      0.00
   -2    1   13     -0.75      0.00
   -1    1   13     -4.85      0.00
    0    1   13     -5.67      0.00
    1    1   13      0.73      0.00
    2    1   13      1.38      0.00
    3    1   13      6.37      0.00
    4    1   13      1.05      0.00
   -6    2   13     -2.20      0.00
   -5    2   13     -0.57      0.00
   -4    2   13     -0.30      0.00
   -3    2   13      1.84      0.00
   -2    2   13      5.04      0.00
   -1    2   13     10.97      0.00
    0    2   13     14.71      0.00
    1    2   13     14.87      0.00
    2    2   13      7.63      0.00
    3    2   13      4.22      0.00
   -6    3   13     -2.00      0.00
   -5    3   13      0.81      0.00
   -4    3   13     -0.04      0.00
   -3    3   13     -0.06      0.00
   -2    3   13      0.34      0.00
   -1    3   13      3.82      0.00
    0    3   13      4.96      0.00
    1    3   13     -0.74      0.00
    2    3   13      1.07      0.00
    3    3   13     -5.96      0.00
   -6    4   13      1.93      0.00
   -5    4   13      0.38      0.00
   -4    4   13      0.90      0.00
   -3    4   13     -2.23      0.00
   -2    4   13     -6.24      0.00
   -1    4   13     -9.83      0.00
    0    4   13    -14.08      0.00
    1    4   13    -10.86      0.00
    2    4   13     -7.71      0.00
    3    4   13     -4.60      0.00
   -6    5   13      2.37      0.00
   -5    5   13     -0.67      0.00
   -4    5   13      0.12      0.00
   -3    5   13     -0.72      0.00
   -2    5   13     -0.12      0.00
   -1    5   13     -2.20      0.00
    0    5   13     -3.19      0.00
    1    5   13     -0.67      0.00
    2    5   13     -3.14      0.00
    3    5   13      4.43      0.00
   -6    6   13     -0.96      0.00
   -5    6   13     -0.73      0.00
   -4    6   13     -1.57      0.00
   -3    6   13      1.88      0.00
   -2    6   13      7.92      0.00
   -1    6   13      9.17      0.00
    0    6   13     12.12      0.00
    1    6   13      7.27      0.00
    2    6   13      7.48      0.00
    3    6   13      4.80      0.00
   -5    7   13     -0.52      0.00
   -4    7   13      0.39      0.00
   -3    7   13      1.69      0.00
   -2    7   13      0.05      0.00
   -1    7   13      1.39      0.00
    0    7   13      0.97      0.00
    1    7   13      3.14      0.00
    2    7   13      2.92      0.00
    3    7   13     -2.10      0.00
   -5    8   13      1.29      0.00
   -4    8   13      1.80      0.00
   -3    8   13     -0.94      0.00
   -2    8   13     -8.52      0.00
   -1    8   13     -8.93      0.00
    0    8   13    -10.57      0.00
    1    8   13     -5.17      0.00
    2    8   13     -6.97      0.00
    3    8   13     -4.34      0.00
   -5    9   13      0.94      0.00
   -4    9   13     -0.32      0.00
   -3    9   13     -2.60      0.00
   -2    9   13      0.14      0.00
   -1    9   13     -2.24      0.00
    0    9   13      0.19      0.00
    1    9   13     -4.22      0.00
    2    9   13     -1.17      0.00
   -5   10   13     -1.21      0.00
   -4   10   13     -1.56      0.00
   -3   10   13      0.22      0.00
   -2   10   13      7.07      0.00
   -1   10   13      8.58      0.00
    0   10   13     10.41      0.00
    1   10   13      4.64      0.00
    2   10   13      5.80      0.00
   -4   11   13     -0.30      0.00
   -3   11   13      2.64      0.00
   -2   11   13      0.07      0.00
   -1   11   13      3.38      0.00
    0   11   13      0.30      0.00
    1   11   13      2.79      0.00
    2   11   13     -0.38      0.00
   -4   12   13      1.08      0.00
   -3   12   13     -0.03      0.00
   -2   12   13     -4.56      0.00
   -1   12   13     -7.97      0.00
    0   12   13    -10.11      0.00
    1   12   13     -5.00      0.00
   -3   13   13     -1.56      0.00
   -2   13   13     -1.00      0.00
   -1   13   13     -3.06      0.00
    0   13   13     -1.19      0.00
    1   13   13     -0.45      0.00
   -3   14   13      0.07      0.00
   -2   14   13      2.60      0.00
   -1   14   13      6.82      0.00
    0   14   13      8.20      0.00
   -1   15   13      1.65      0.00
   -5    0   14      1.02      0.00
   -4    0   14      0.00      0.00
   -3    0   14     -1.62      0.00
   -2    0   14     -2.99      0.00
   -1    0   14     -9.36      0.00
    0    0   14     -9.48      0.00
    1    0   14    -11.76      0.00
    2    0   14     -6.49      0.00
    3    0   14      0.83      0.00
   -5    1   14      0.30      0.00
   -4    1   14      0.28      0.00
   -3    1   14      0.55      0.00
   -2    1   14     -2.51      0.00
   -1    1   14     -2.20      0.00
    0    1   14     -3.35      0.00
    1    1   14      2.81      0.00
    2    1   14      3.65      0.00
    3    1   14      4.77      0.00
   -5    2   14     -0.51      0.00
   -4    2   14     -0.29      0.00
   -3    2   14      1.88      0.00
   -2    2   14      3.14      0.00
   -1    2   14      9.02      0.00
    0    2   14      9.61      0.00
    1    2   14     10.13      0.00
    2    2   14      6.84      0.00
    3    2   14     -0.78      0.00
   -5    3   14      0.20      0.00
   -4    3   14     -0.53      0.00
   -3    3   14     -0.53      0.00
   -2    3   14      2.12      0.00
   -1    3   14      1.75      0.00
    0    3   14      2.27      0.00
    1    3   14     -1.96      0.00
    2    3   14     -2.38      0.00
    3    3   14     -4.20      0.00
   -5    4   14     -0.09      0.00
   -4    4   14      0.82      0.00
   -3    4   14     -2.21      0.00
   -2    4   14     -3.97      0.00
   -1    4   14     -8.30      0.00
    0    4   14     -9.01      0.00
    1    4   14     -7.06      0.00
    2    4   14     -7.06      0.00
    3    4   14      0.40      0.00
   -5    5   14     -0.14      0.00
   -4    5   14      0.11      0.00
   -3    5   14      0.25      0.00
   -2    5   14     -1.46      0.00
   -1    5   14     -0.71      0.00
    0    5   14     -0.75      0.00
    1    5   14     -0.03      0.00
    2    5   14      1.38      0.00
   -5    6   14     -0.38      0.00
   -4    6   14     -0.97      0.00
   -3    6   14      1.99      0.00
   -2    6   14      5.39      0.00
   -1    6   14      7.78      0.00
    0    6   14      6.92      0.00
    1    6   14      5.24      0.00
    2    6   14      6.05      0.00
   -5    7   14     -0.45      0.00
   -4    7   14      0.66      0.00
   -3    7   14      0.59      0.00
   -2    7   14      0.63      0.00
   -1    7   14     -0.06      0.00
    0    7   14     -0.59      0.00
    1    7   14      2.28      0.00
    2    7   14     -1.49      0.00
   -4    8   14      0.83      0.00
   -3    8   14     -1.39      0.00
   -2    8   14     -5.94      0.00
   -1    8   14     -7.68      0.00
    0    8   14     -4.96      0.00
    1    8   14     -4.76      0.00
    2    8   14     -4.17      0.00
   -4    9   14     -0.65      0.00
   -3    9   14     -1.56      0.00
   -2    9   14     -0.08      0.00
   -1    9   14     -0.30      0.00
    0    9   14      1.31      0.00
    1    9   14     -2.99      0.00
   -4   10   14     -0.80      0.00
   -3   10   14      0.87      0.00
   -2   10   14      4.84      0.00
   -1   10   14      7.39      0.00
    0   10   14      4.67      0.00
    1   10   14      4.24      0.00
   -3   11   14      1.67      0.00
   -2   11   14      0.40      0.00
   -1   11   14      1.01      0.00
    0   11   14     -1.17      0.00
    1   11   14      1.66      0.00
   -3   12   14     -0.37      0.00
   -2   12   14     -3.26      0.00
   -1   12   14     -6.18      0.00
    0   12   14     -5.01      0.00
   -5    0   15      1.10      0.00
   -4    0   15      0.87      0.00
   -3    0   15     -1.83      0.00
   -2    0   15     -2.81      0.00
   -1    0   15     -5.00      0.00
    0    0   15     -7.63      0.00
    1    0   15     -6.42      0.00
    2    0   15     -2.87      0.00
   -5    1   15      0.41      0.00
   -4    1   15      0.56      0.00
   -3    1   15     -0.50      0.00
   -2    1   15     -2.63      0.00
   -1    1   15     -0.84      0.00
    0    1   15     -3.19      0.00
    1    1   15      4.88      0.00
    2    1   15      3.80      0.00
   -4    2   15     -1.07      0.00
   -3    2   15      1.83      0.00
   -2    2   15      2.96      0.00
   -1    2   15      4.87      0.00
    0    2   15      7.56      0.00
    1    2   15      5.30      0.00
    2    2   15      3.11      0.00
   -4    3   15     -0.58      0.00
   -3    3   15      0.16      0.00
   -2    3   15      2.49      0.00
   -1    3   15      0.55      0.00
    0    3   15      2.04      0.00
    1    3   15     -3.47      0.00
    2    3   15     -3.23      0.00
   -4    4   15      1.18      0.00
   -3    4   15     -1.71      0.00
   -2    4   15     -3.65      0.00
   -1    4   15     -4.38      0.00
    0    4   15     -6.72      0.00
    1    4   15     -3.50      0.00
   -4    5   15      0.18      0.00
   -3    5   15     -0.07      0.00
   -2    5   15     -1.66      0.00
   -1    5   15      0.05      0.00
    0    5   15     -0.88      0.00
    1    5   15      1.48      0.00
   -4    6   15     -0.73      0.00
   -3    6   15      1.44      0.00
   -2    6   15      4.62      0.00
   -1    6   15      3.84      0.00
    0    6   15      4.70      0.00
    1    6   15      3.01      0.00
   -4    7   15      0.30      0.00
   -3    7   15      0.60      0.00
   -2    7   15      0.32      0.00
   -1    7   15     -0.54      0.00
    0    7   15      0.35      0.00
    1    7   15     -0.07      0.00
   -3    8   15     -1.30      0.00
   -2    8   15     -4.69      0.00
   -1    8   15     -3.78      0.00
    0    8   15     -2.73      0.00
   -3    9   15     -1.23      0.00
   -2    9   15      0.41      0.00
   -1    9   15      0.44      0.00
    0    9   15     -0.07      0.00
   -2   10   15      3.60      0.00
   -1   10   15      3.81      0.00
   -3    0   16     -1.95      0.00
   -2    0   16     -1.36      0.00
   -1    0   16     -2.79      0.00
    0    0   16     -5.84      0.00
   -3    1   16     -0.35      0.00
   -2    1   16     -2.13      0.00
   -1    1   16     -1.20      0.00
    0    1   16     -0.51      0.00
   -3    2   16      1.74      0.00
   -2    2   16      1.59      0.00
   -1    2   16      2.73      0.00
    0    2   16      5.53      0.00
   -3    3   16      0.17      0.00
   -2    3   16      2.09      0.00
   -1    3   16      0.97      0.00
    0    3   16     -0.25      0.00
   -3    4   16     -1.27      0.00
   -2    4   16     -2.14      0.00
   -1    4   16     -2.46      0.00
    0    4   16     -4.43      0.00
   -2    5   16     -1.22      0.00
   -1    5   16     -0.74      0.00
   -2    6   16      2.49      0.00
   -1    6   16      2.10      0.00
    7   14    0     -0.31      0.00
    0    0    1    117.75      0.00
    0    1    1    -68.10      0.00
   -1    4    1     54.53      0.00
   -8    9    1     -0.53      0.00
    6   17    1      0.34      0.00
    1   24    1      2.57      0.00
   -1    3    2     17.02      0.00
    8    6    2     -0.41      0.00
   -8    9    2     -1.28      0.00
    5   19    2     -0.14      0.00
    4   21    2     -1.35      0.00
   -1   24    2      2.92      0.00
    1   24    2      1.49      0.00
    8    3    3     -0.79      0.00
    8    4    3      0.69      0.00
    0    5    3     -3.69      0.00
    7   12    3      0.96      0.00
    3   22    3     -0.43      0.00
    2   23    3      1.86      0.00
    0   24    3      3.18      0.00
   -8    9    4     -0.02      0.00
   -7   14    4      2.44      0.00
    6   15    4     -0.65      0.00
    5   18    4     -0.35      0.00
    4   20    4     -0.84      0.00
   -8    9    5      0.51      0.00
    7    9    5      0.40      0.00
   -7   14    5      0.88      0.00
    6   14    5     -0.90      0.00
   -6   17    5      0.21      0.00
   -4   21    5      0.01      0.00
    3   21    5     -1.64      0.00
   -3   22    5     -1.51      0.00
    2   22    5      0.92      0.00
    7    7    6     -0.31      0.00
   -8    8    6      0.31      0.00
    7    2    7     -0.63      0.00
    7    3    7     -0.07      0.00
   -8    7    7      1.24      0.00
    6   11    7      0.14      0.00
    5   15    7     -0.05      0.00
   -6   16    7     -0.45      0.00
   -4   20    7      1.64      0.00
   -3   21    7     -2.62      0.00
   -1   22    7     -2.10      0.00
    0   22    7      1.24      0.00
   -8    5    8     -0.37      0.00
    6    9    8     -1.11      0.00
   -2   21    8     -0.83      0.00
   -8    0    9      1.09      0.00
   -8    1    9      0.79      0.00
   -8    2    9     -0.59      0.00
    6    6    9     -0.20      0.00
    5   12    9     -0.33      0.00
    4   15    9     -0.34      0.00
   -7    9   10      0.36      0.00
   -6   13   10     -0.29      0.00
    3   16   10     -1.52      0.00
    5    6   11      1.06      0.00
   -7    7   11     -0.19      0.00
    3   14   11      1.34      0.00
    2   16   11     -4.35      0.00
   -2   18   11     -0.47      0.00
    0   18   11      5.74      0.00
   -7    0   12      1.59      0.00
   -7    1   12      0.26      0.00
   -7    2   12     -1.26      0.00
   -7    3   12     -0.01      0.00
    3   12   12     -2.69      0.00
   -3   16   12     -0.02      0.00
   -1   17   12     -2.09      0.00
    4    2   13     -0.90      0.00
    4    3   13     -0.72      0.00
   -6    7   13     -1.80      0.00
    3    9   13      0.53      0.00
    2   12   13     -3.71      0.00
   -4   13   13      0.39      0.00
   -2   15   13      1.55      0.00
   -6    0   14      1.09      0.00
    3    5   14      2.80      0.00
   -5    8   14      1.24      0.00
    2    9   14      1.97      0.00
   -2   13   14     -1.16      0.00
   -1   13   14     -0.93      0.00
   -5    2   15     -0.57      0.00
   -5    3   15     -0.26      0.00
    2    4   15     -3.04      0.00
    1    8   15     -3.23      0.00
    0   10   15      2.12      0.00
   -4    0   16      0.83      0.00
   -3    5   16     -0.16      0.00
    0    5   16      0.72      0.00
   -2    7   16     -0.11      0.00
    0    0    0      0.00      0.00
# SQUEEZE RESULTS (Version = 211220)
# Note: Data are Listed for all Voids in the P1 Unit Cell
# i.e. Centre of Gravity, Solvent Accessible Volume,
# Recovered number of Electrons in the Void and
# Details about the Squeezed Material
loop_
  _platon_squeeze_void_nr
  _platon_squeeze_void_average_x
  _platon_squeeze_void_average_y
  _platon_squeeze_void_average_z
  _platon_squeeze_void_volume
  _platon_squeeze_void_count_electrons
  _platon_squeeze_void_content
   1  0.022  0.250  0.119       193        78 ' '
   2 -0.113  0.750 -0.119       194        78 ' '
# Missing Reflections Below sin(th)/lambda = 0.25
loop_
  _platon_missing_refln_index_h
  _platon_missing_refln_index_k
  _platon_missing_refln_index_l
  _platon_missing_refln_theta
    0    0    1     1.505
    0    1    1     1.814
   -1    4    1     5.053
   -1    3    2     4.852
    0    5    3     6.800
_platon_squeeze_void_probe_radius                  1.20
_platon_squeeze_details
)
TITL 2                P 21/m       R = 0.15
CELL    7.1581   20.0986   13.7648     90.00    100.51     90.00
SPGR P21/m
# Solvent Accessible Volume =       386
# Electrons Found in S.A.V. =       155
# Note: Atoms in Void are Labelled as Cxxx and Qxxx for all Others
C101 0.061 0.251 0.031 !      24.92 eA-3
C102 0.123 0.751 0.047 !      11.04 eA-3
C103 0.407 0.252 0.344 !       8.22 eA-3
C104 0.154 0.312 0.027 !       8.01 eA-3
C105 0.023 0.253 0.125 !       7.71 eA-3
Q106 0.469 0.324 0.145 !       6.05 eA-3
Q107 0.257 0.752 0.281 !       4.92 eA-3
Q108 0.870 0.244 0.469 !       2.74 eA-3
C109 0.438 0.781 0.909 !       2.59 eA-3
C110 0.396 0.782 0.865 !       2.52 eA-3
Q111 0.980 0.255 0.453 !       2.51 eA-3
Q112 0.150 0.045 0.495 !       2.09 eA-3
Q113 0.817 0.970 0.082 !       1.56 eA-3
Q114 0.415 0.999 0.193 !       1.55 eA-3
Q115 0.872 0.878 0.709 !       1.46 eA-3
Q116 0.443 0.471 0.684 !       1.44 eA-3
Q117 0.630 0.474 0.386 !       1.36 eA-3
Q118 0.969 0.530 0.274 !       1.35 eA-3
Q119 0.055 0.908 0.381 !       1.33 eA-3
Q120 0.248 0.052 0.462 !       1.29 eA-3
Q121 0.560 0.083 0.251 !       1.27 eA-3
Q122 0.991 0.407 0.206 !       1.22 eA-3
Q123 0.209 0.904 0.038 !       1.18 eA-3
Q124 0.365 0.891 0.224 !       1.16 eA-3
Q125 0.073 0.184 0.625 !       1.16 eA-3
Q126 0.699 0.921 0.018 !       1.15 eA-3
Q127 0.997 0.057 0.220 !       1.14 eA-3
Q128 0.842 0.607 0.198 !       1.14 eA-3
Q129 0.571 0.750 0.359 !       1.12 eA-3
Q130 0.683 0.438 0.375 !       1.11 eA-3
Q131 0.209 0.300 0.620 !       1.10 eA-3
Q132 0.965 0.857 0.822 !       0.94 eA-3
Q133 0.097 0.552 0.907 !       0.89 eA-3
Q134 0.220 0.188 0.771 !       0.87 eA-3
Q135 0.693 0.125 0.921 !       0.86 eA-3
Q136 0.492 0.141 0.584 !       0.84 eA-3
Q137 0.529 0.671 0.431 !       0.83 eA-3
Q138 0.366 0.840 0.250 !       0.82 eA-3
Q139 0.066 0.462 0.322 !       0.81 eA-3
Q140 0.692 0.106 0.397 !       0.80 eA-3
Q141 0.498 0.577 0.341 !       0.78 eA-3
Q142 0.283 0.450 0.019 !       0.77 eA-3
Q143 0.163 0.178 0.345 !       0.74 eA-3
C144 0.465 0.249 0.031 !       0.72 eA-3
Q145 0.098 0.754 0.234 !       0.72 eA-3
Q146 0.625 0.844 0.424 !       0.69 eA-3
Q147 0.280 0.185 0.126 !       0.67 eA-3
Q148 0.930 0.941 0.167 !       0.66 eA-3
Q149 0.911 0.901 0.638 !       0.64 eA-3
Q150 0.223 0.655 0.096 !       0.64 eA-3
Q151 0.464 0.877 0.311 !       0.62 eA-3
C152 0.670 0.253 0.219 !       0.60 eA-3
Q153 0.158 0.278 0.176 !       0.58 eA-3
Q154 0.284 0.583 0.144 !       0.58 eA-3
Q155 0.530 0.721 0.308 !       0.56 eA-3
Q156 0.507 0.968 0.366 !       0.56 eA-3
C157 0.321 0.257 0.141 !       0.55 eA-3
C158 0.740 0.749 0.938 !       0.53 eA-3
Q159 0.906 0.817 0.838 !       0.53 eA-3
Q160 0.589 0.750 0.266 !       0.53 eA-3
Q161 0.193 0.344 0.795 !       0.52 eA-3
Q162 0.189 0.378 0.055 !       0.52 eA-3
Q163 0.749 0.294 0.916 !       0.51 eA-3
Q164 0.498 0.378 0.199 !       0.50 eA-3
)
;
_shelx_fab_checksum              31006
